# Supplementary material for: Hypoxia-Induced Downregulation of miR-29 in Renal Tumor Cells Affects Collagen IV Subunit Expression through Multiple Sites
Source: Biomedicines. 2022 Dec 19;10(12):3286. doi: 10.3390/biomedicines10123286 (PMC9775538; doi:10.3390/biomedicines10123286)
Supplement: Supplementary file 1 [file biomedicines-10-03286-s001.zip]

Archive with 15 entries (13 files):
- Supplementary Data S1/
- Supplementary Data S1/seq - col4a1.txt
- Supplementary Data S1/seq - col4a2.txt
- Supplementary Data S1/seq - col4a3.txt
- Supplementary Data S1/seq - col4a4.txt
- Supplementary Data S1/seq - col4a5.txt
- Supplementary Data S1/seq - col4a6.txt
- Supplementary Data S2/
- Supplementary Data S2/col4a1-c.txt
- Supplementary Data S2/col4a2-c.txt
- Supplementary Data S2/col4a3-c.txt
- Supplementary Data S2/col4a4 -c.txt
- Supplementary Data S2/col4a5-c.txt
- Supplementary Data S2/col4a6 -c.txt
- Supplementary Table S1.xlsx
