# Supplementary material for: Hypoxia-Induced Downregulation of miR-29 in Renal Tumor Cells Affects Collagen IV Subunit Expression through Multiple Sites
Source: Biomedicines. 2022 Dec 19;10(12):3286. doi: 10.3390/biomedicines10123286 (PMC9775538; doi:10.3390/biomedicines10123286)
Supplement: Supplementary file 1 [file biomedicines-10-03286-s001.zip › Supplementary Data S1/seq - col4a1.txt]

>human Col4a1
tgaagcctgactcagctaatgtcacaacatggtgctacttcttcttctttttgttaacag
caacgaaccctagaaatatatcctgtgtacctcactgtccaatatgaaaaccgtaaagtg
ccttataggaatttgcgtaactaacacaccctgcttcattgacctctacttgctgaagga
gaaaaagacagcgataagctttcaatagtggcataccaaatggcacttttgatgaaataa
aatatcaatattttctgcaatccaatgcactgatgtgtgaagtgagaactccatcagaaa
accaaagggtgctaggaggtgtgggtgccttccatactgtttgcccattttcattcttgt
attataattaattttctacccccagagataaatgtttgtttatatcactgtctagctgtt
tcaaaatttaggtcccttggtctgtacaaataatagcaatgtaaaaatggttttttgaac
ctccaaatggaattacagactcagtagccatatcttccaaccccccagtataaatttctg
tctttctgctatgtgtggtactttgcagctgcttttgcagaaatcacaattttcctgtgg
aataaagatggtccaaaaatagtcaaaaattaaatatatatatatattagtaatttatat
agatgtcagcaattaggcagatcaaggtttagtttaacttccactgttaaaataaagctt
acatagttttcttcctttgaaagactgtgctgtcctttaacataggtttttaaagactag
gatattgaatgtgaaacatccgttttcattgttcacttctaaaccaaaaattatgtgttg
ccaaaaccaaacccaggttcatgaatatggtgtctattatagtgaaacatgtactttgag
cttattgtttttattctgtattaaatattttcagggttttaaacactaatcacaaactga
atgacttgacttcaaaagcaacaaccttaaaggccgtcatttcattagtattcctcattc
tgcatcctggcttgaaaaacagctctgttgaatcacagtatcagtattttcacacgtaag
cacattcgggccatttccgtggtttctcatgagctgtgttcacagacctcagcagggcat
cgcatggaccgcaggagggcagattcggaccactaggcctgaaatgacatttcactaaaa
gtctccaaaacatttctaagactactaaggccttttatgtaatttctttaaatgtgtatt
tcttaagaattcaaatttgtaataaaactatttgtataaaaattaagcttttattaattt
gttgctagtattgccacagacgcattaaaagaaacttactgcacaagctgctaataaatt
tgtaagctttgcatacctta

>Chimp Col4a1
tgaagcctgactcagctaatgtcacaacatggtgctacttcttcttctttttgttaacag
caacgaaccctagaaatatatcctgtgtacctcactgtccaatatgaaaaccgtaaagtg
ccttataggaatttgcgtaactaacacaccctgcttcattgacctctacttgctgaagga
gaaaaagacagcgataagctttcaatagtggcataccaaatggcacttttgatgaaataa
aatatcaatattttctgcaatccaatgcactgatgtgtgaagtgagaactccatcagaaa
accaaagggtgctaggaggtgtgggtgccttccatactgtttgcccattttcattcttgt
attataattaattttctacccccagagataaatgtttgtttatatcactgtctagctgtt
tcaaaatttaggtcccttggtctgtacaaataatagcaatgtaaaaatggttttttgaac
ctccaaatggaattacagactcagtagccatatcttccaaccccccaatataaatttctg
tctttctgctatgtgtggtactttgcagctgcttttgcagaaatcacaattttcctgtgg
agtaaagatggtccaaaaatagtcaaaaattaaatatatatatatattagtaatttatat
agatgtcagcaattaggcagatcaaggtttagtttaacttccactgttaaaataaagctt
acatagttttcttcctttgaaagactgtgctgtcctttaacataggtttttaaagactag
gatattgaatgtgaaacatccgttttcattgttcacttctaaaccaaaaattatgtgttg
ccaaaagcaaacccaggttcatgaatatggtgtctattatagtgaaacatgtactttgag
cttattgtttttattctgtattaaatattttcagggttttaaacactaatcacaaactga
atgacttgacttcaaaagcaacaaccttaaaggccgtcatttcattagtattcctcattc
tgcatcctggcttgaaaaacagctctgttgaatcacagtatcagtattttcacacgtaag
cacattcgggccattttcgtggtttctcatgagctgtgttcacagacctcagcagggcat
cgcatggaccgcaggagggcagattcggaccactaggcctgaaatgacatttcactaaaa
gtctccaaaacatttctaagactactaaggccttttatgtaatttctttaaatgtgtatt
tcttaagaattcaaatttgtaataaaactatttgtataaaaattaagcttttattaattt
gttgctagtattgccacagacgcattaaaagaaacttactgcacaagctgctaataaatt
tgtaagctttgcatacctta
>Rhesus Col4a1
tgaagcctgagtcagctaatgtcacaacatggtgctacttcttcttctttttgttaacag
caacgaaccctagaaatatatcctgtgtacctcactgtccagtatgaaaaccgtaaagtg
ccttataggaatttgcgtaactaacacaccctgcttcattgacctctacttgctgaagga
gaaaaagacagcgataagctttcaatagtggcataccaaatggcacttttgatgaaataa
aatatcaatattttctgcaatccaatgcactgatgtgtgaagtgagaactccatcagaaa
accaaagggtgctaggaggtgtgggtgccttccatactgtttgcccattttcattcttgt
attataattaattttctacccccagagataaatgtttgtttatatcactgtctagctgtt
tcaaaatttaggtcccttggtctgtacaaataatagcaatgtaaaaatggttttttgaac
ctccaaatggaattacagactcagtagccatatcttccaacccccaaatataaacttctg
tctttctgctatgtgtggtactatgcagctgcttttgcagaaatcacaattttcctgtgg
aataaagatggtccaaaaatagtcaaaaattaaatatatatatatatatattagtaattt
atatagatgtcagcaattaggcagatcaaggtttagttggacttccactgttaaaataaa
gcttacatagtttttttcctttgaaagactgtgctgtcctttaacgtaggtttataaaga
ctaggatattgaatgtgaaacatccgttttcattgttcacttctaaaccaaaaattatgt
attgccaaaaccaagcccaggttcatgaatatggtgtctattatagtgaaacatgtactt
tgagcttattgtttttattctgtattaaatattttcagggttttaaacactaatcacaaa
ctgaatgacttgacttcaaaagcagcaaccttaaaggccgtcatttcattagtattcctc
attctgcatccctgcttgacaaacagctctgttgaatcacagtatcagtattttcacaca
taagcacattggggccatttccgtggtttgtcacgagctgtgttcacagacctcagcagg
gcatcgcatggaccgcaggagggcagattcggaccactaggcctgaaatgacagttcact
aaaagtctccaaaacatttttaagactactaaggccttttatgtaatttctttaaatgtg
tatttcttaagaattcaaatttgtaataaaactatttgtataaaaattaagcttttatta
atttgttgctagtattgccacagacgcattaaaagaaacttactgca
>Cow Col4a1
cggagccggcccgcagctgcgtcacgaatggtgctactccctcttccccctcctcctcct
cctaacagcaacgagctctagaaacatagcccgtgtacctcactgtccatacgaaaacca
taaggtgcctgataggaacctgccagactaacacaccctgcttcgttggcctctgctgct
gaaggagaaccaagtccacgccgagctgcctgtagagaagcccccgggcgctcccgatgc
aataaagagcatgtctgtcctgagtccgctgcactcctgtgtgacgtgagacccaccaga
aaaccaaagggtgctagaaggggggcggccttccatcctgggggcagccccttggcgtcc
cggcgtcctgacagatccgttccacccccagatggatggtctgttgaggtcactgtcgag
ctgtctcagaattcaggttccctcggtctgtccaagtactggccgcgtggagccgatggc
cgggccctcccggtggaaggatgggccggcagccctgtcttccgacagccccctccctcc
aaagaaaaatgtcagtctttctgctccgtgtggtactatgcagctgctcttgcagaaatc
acggatttcctgtggaataaaggtggtccccaaagtaggcagaaaggaaatatatatata
ttttagtaatttatatagatgtcagcaattaggcaggtcaagctgtagtttcatttccac
tgttaaaataaagcttacatagtt
>Dog   Col4a1
tgaaacccggccctcagctaacgatcaacatggtgctactccctcctcttccccttcttt
tttttaacagcaacgaaccctagaaatatatcctgtgtacctcactgtccagtatgaaaa
ccgtaaagtgccttataggaatttgcgtaactaacataccctgcttcggtggcctctact
tgctgaaggagaaacaaagaccatgataagctgtcatagtgacataccaaatggcacttt
tgatgaaataaaagtgtaagtctgttctacaatccggtgcgctgatgtgtaaagtgagaa
ctccatcagaaaaccaaagggtgctaggaggtgtgcggggccttccattctgtgcggatg
cccgttttcactcttgtattataacaggtgcattttcaactcccagtcgggatgtttgtt
tgtgtcactgtcgagctgggtctgtacaaacagcggtcatgtaacagcagtgtttcggac
ctgcccacggcacggcgggctcagcggctgtatcttccaacccccaaatataaatttagg
tctttctgctctgtgtggtactatgcagctgcttttgcagaaatcacgaatttcctgtgg
aataaagatggtccaaaagtaggcagaaattaaatatatatatattttagtaatttatat
agatgtcagcaattaggcaggtcaagttttcgtttcatttccactgttaaaataaagctt
acatagtttcttccttgaaaagactgtgttgtcctttcacatagatttttaaacacacgg
gtgttgaatggaaacatctgttcttactgttcacctccaaaccaaaactcgtgtatcgcc
aaagccaaacccgggttcctgagcgtgtctattaccatgaaacatgtattttgagctttt
tgtttttatactgtattaaatatcttcagggttttaaacactaatcacaactgaatgact
tgacttcaaaaaccagcaaccgtaaaaggccttcgttttattcgtattcctcattctgca
gcctgatgtggaaaacagctctgtagaatcttagtgtcagtatcccagtggaagctcctt
tgaggggcttcctcattttggcaagcgctgtgcaaacgtcagcagggaacggatggattg
accactatgcctgaaatgacatttcaccaaaagtctccaaaacgtttctaagactactaa
ggccttttatgtaatttccttaaatgtgtatttcttaaaaattcaaatttgtaataaaat
tatttgtataaaaattaa
>Rat Col4a1
tgatgcccccctctgccgccgtcacaacatggtgctactccctccttgtcctcctctccc
ctcctgttgtattgttaacagcaacgaaccctagaattatatcctatgtacctcactgtc
cactatgaaaaccgtaaagtgccttacagggatttgcgtaactaacacaccccgcttcgt
tggcctctgtttgctgaaggagaaggacagacagctacgagcctcccataatggcacact
ccaaatggcgctcctgatccaataaaagatgaattgccttttgcaatccagtgcactgat
gtctggggcgagaactccacaagaaacccaaaggtgctaggggtgcacggtgctccacac
agcccacagcccgcttcatcctgtcaccccagacgtgagcgccgcctgacccactgtcca
gggtttgccacctcaggtccctcgatgggctgtgcagatagcaatcaaggaaactggttt
cttccaccctctacacagaattccatctttccgggccccaaaacacaaacttacgccctg
tgtggcactacgtagctgcttccgtggaagtcatggctttctgtggaataaagatggtcc
aaaggtagacggaaaataaataagtaaataaatatatatatattagtaatttatataggt
gtcagcaattaggcaggtcaagttctagtgtagaacccgttgttaaataaagcatactcc
gtttgcctctctcgagaaactgtactgtcctttcacagggtttccaacaccaggccaccg
aatgtgaaaacaccagcctttctcactcactcccacatcagaggaggtgcataaccaaag
ccaaaaccattccgaaacatggtgtctatgatagtgcgccctgtgcctggcgcttcctgc
tttccgctctgcgcggagtattttcagggtttgccacactatccgcagactgaatgactg
acttccagtatgacagccaaggcctttcatcctgcaatcctggggcaggcagttcacacc
tgagcacacacaggccacttcccagcccctctcgagctgtgtcacagcccctgcagggag
ccgacaggtcaggcgcaggaggggaagatcactatgcttgaagtggcgttacactaaaag
tcccccttaccccaccccctttttaaaaaaaagtttttaagactactaaggccttctgtg
taatttctttaaatgtgttatttcttaagaattcaaatttgtaataaaactatttgtata
aaaattaagctttttatgaatttgttgccagaactgccactgaaacgttgaaagagaagt
tgccacacagaccgctaataaacctgtaagctttgctgtgtatctta
>Mouse Col4a1
ctatgatgctcgcctctgccaccgtcacaacatggtgctactccccccccttgtcctctt
ctccctcccattgtatttgtaacagcaatgaaccctagaattatatcctgtgtacctcac
tgtccactatgaaaaccataaagtgccttatagggattcgcgtaactaacacaccccgct
tcgttggcctctgtttgctgaaggagaaggacaggcagcggagagctttccataatggca
cataccaaatggcgctcctgatccaataaaagatgaattgcattttgcaatccagtgcac
tgatgtctggggcgagaactccataagaaacccaaaggtgctaggggcgtgaggcgctct
ccacacagcccacagcccgcttcatcctgtcaccccagatgtgagtgctgtccaacccac
tgtccagtgtttccacatcaggtccctcgaggggctatgcagagaacagtcaagggaact
ggtttcttccactttctacatggaactccatcgtttcagccccaaacacaaacttatgcc
ctgtgtggtactatgcagctgcttttgtggaagtcatggctttcctgtggaataaagatg
gtccaaaggttagatggaaaataaataaataagtaaataaatatatatatatattagtaa
tttatataggtgtcagcaattaggcaggtcaagttctagcgtagagcctgttgttaaata
aagcgcacttggttttcgtctctggagaaactgtactatcctttcacagggttaccaaca
tcaggccactgaatgtgaaacaccagctttcctcaaactcactcctaaaccagaggaggt
gtatagatagccaaagccaaacccattcctaaacatggtgtctgataatgagccctgtgc
ctggcgcttcttgcttctgctctgcgtggagtattttcagggtttgcaacactaaccaca
gactgaatgactgacttcccgtacgacagccaaggcctttgttagcctccttcatcctgc
atcctggcaggcatttcacacctgagcacacacaggcaacttcccagctcctctcgagct
gtgacacagcccctgcagggagtggacaggtcgcaggagggcagactcggaccactatgc
ttgaagtgacatttcactaaaagtacccaccctccaaaaaaaaaaaaaaaagtttttaag
actactaaggccttctgtgtaatttctttaaatgtgtatttcttaagaattcaaatttgt
aataaaactatttgtataaaaatgaagcttttatggatttgttgctagaaatgaaacgtt
gaaagagaagttaccacacgtaccactaataaacctgtaagctttgctgcataccttaaa
aaaaaaaaaaaaaaaaaaa
>Opossum Col4a1
tgactcccaggctcagctaacgtcacaatatggtgctattcattttttaacagcaatgaa
ccctagaaatatatcctgtgtacctcactgttgtcgaataagaaaacagtaaagtgcctt
ataggaatttgcataactaacacgccttgctttattggccctctacttgctgaagaagaa
aaaaaaagacaacaataagcttcaaatatatacataccaaatggcactttttatttaaaa
aaaaaaaggaagaaattgtagatgtgttacagtgcactgaagagtgtaaagccagagcta
agtcagaaaaaatcaaaaggtgctaggaggtatgcagtgacttacatactgtttgactcc
ccttgacattttttgtattatatttagatttgtttttgccccctcccagatataaatgtt
gtttataccactgtctagcttttacaaaatgataggtcctttgatatgtacttattgttc
ctgtacaaataatagtaatgtaaaaaaaagtaatgggattaccaaatatgaataaggagt
aaatagccatatcttccaaaccaaatgcgtaaatttatatctctctgctctgtgtggtac
tatgcacctgcttttgcagaaaacacaactttcctgtggaataaagatggtccaaaagtg
gtcagaaatagatatatatatatatttttagtaatttatatagttgtcagcaattaggca
aatcaggttttgggttctagttccactattaaaatgaagcttatatgagttttcttcttt
tcagatttgttgtcctttaggtgagctatgaaacaatagactatttaatgtgaaacatca
gttttattccattagtcacttacataccaaaattgtatggtgccaaagataaatccagga
tcgtggctattgtgtttaatatagtaaatcatgtactttgagcttactgtttttattctg
tatttaatattttcagggttttaaacactaatcacacactgaatgacttgatttaaaaaa
cctaaaaggccttaatcttatgagtattttgctccatcaattccctgtggctacattttc
acagttgggccatattctgctctatgattcatgaactattgtaaaagtggttctcactga
ctaaaggaggaccagaggatgtatttgcaagaaggcagaatagacatttttgcctaaaac
aatatttctctcagaggttccaaagacttaaaaatactaaggccatttcttaaaaatgtg
tatttcttaagaattaaaatttgtaataaaaatatttgtgtaaaaaaagagctttaatca
atttgttgttagtgttgacccagagcttttaacaagaagtaactgcataagccattaata
aatgtgcaagccttccataa
>Chicken Col4a1
tgacttttgaatttcaacttatttcacacaatatggtgctatttgtttaacagcaatgaa
gcctagacatatatcatatgtacctcattgttgtccaatatgaaaacagtaaagtgcctt
ttaggaacttgcataactaacacacactgctttactggccctgtccttgctgaagaagaa
aagagacaacaaagataagcttcaaacgttgacatgccaaatggcacttttgatcaaaaa
atatatattttttatataaatgcaatgcactgatagaataaagagtcagcattcgtccag
aaaaatgcaaaggtgctaggaggtatgcagttctgccttatactgttggactcccctttc
tcattcttgtattatatatttagattcatttttcttccccagatgagtttgttgttatca
ttatttaggtgtctcaaaatcccagactcttgtgtatgtacttattgttccttattgtac
aaagcaatacaaatgtaaaaaaaaaaaaaaaaaaaaaaagagttctgggattacagactg
tggttaagcaacaagtaaccatcttttcaaagcatagattgccatcccgcaaacctttgc
ttctgttgtagtccttagcgctattggttgtaatgggactacacctggaagagacttctg
aatcggtctcccaataggcaagtaagtgtttctgctatgttggtactatgcagcttcttc
atgcagtagaacaaactttcctgtggaataaagaatgatccagcaatggtcaagaaaaaa
atatataaatgtgttagtaatttatatagagatcaaccattagtctttgagtttatcatt
tcagaaagaagcttacagaagttttcttctttgcagtgtcataaattcggtgttaaatac
cataatatgatgtgaaatgttcattttatataggccatttcaattccaaatttgcagaga
ctgaacccaggttaatagctatttgtgtttattatagtaaatcccgctttgagcttgtag
tctttattctgtatttaatatttttcagggttttaaacactactcacacactgaatgact
tgattttgagaagtataaggccttcattttgttaataccgtgccaaaaaattctttacag
tggcctcattaatatttctaaagaatttctatgcaatgacaccaatgtttgagcacatct
gcatccagaagtgttttacagactatcatcatgcaaataccaaaagtttttttttttttt
acaaatgccgaggcctttgtgtaatttcttaagtgtgtattatttcttacaaagtcaagt
ttgtaataaaactatttgtgtaaaaaaaaaaaaaaaaaaaaagaaggaaagaaaaagttt
ttactaatttgttattaacgttcatttacagcagtgaattaattttgaataagccaccaa
taaatgcaccagcttgatgcaatcacaggttatttttgttctgcacatcttgcagatgtt
caaagcagcttccaaatgggaaagtaggatactgtactgacacacctcaattgttacttg
tgagaactggtactgacagacaaagcacgggtcctccgtctgttactgaatgtgtttggt
gttaacgtgttacagggatgttcaaccttcagtttaagctcatgggaagcaatcaagtta
tacagtttgttttttttttttcttttaactctccccttgaattttccatgaacaaatcag
aagtaaattatacagtatcaaaacccaagtgcatggtatcattttgcttgtaggcagtga
aggtgaatctttgctgtggttgtcagaagaggaaatgggctgtgctatcttttttccatg
gcaaaagcacatgatttattaatgctgtgtattgttctcccggattcatgagcaggctgc
tgctgttgttctgaactcactttcactgtgattccttgggaatgtcggctggccaaatga
ctgagtgccccagaaaagaaattggctgttccctttagtgctggttctcactctcatgaa
ggttctgacagttgatcattccatgtataaatgagcagtcctcacaagagccctttacta
gcctgtaaagtacaggctgtttctgtctaatcagactggagcagagttttccgaaggctg
catgtttctcagaggaagaggggaacatagggtgattcctcttgtctaggaagaactgag
tagacattctctaactcagaggatccaagctgcctctcagactttttaattgcgctctac
agcttatctccatgtcagctagggatttgatttgcgtggttcaaatcagctcagttggtt
ttatgaagccctgcatgtaagtttagatcaagaaaacaatgccttttgctcatagaggga
ctgctggtggcagtgtcctaacctctggtttcttgaggaggagtagtttgaaaacaaggt
cctttggggggaaaaaacacccaacaacctatttgaactctagttttatgtcttcttcag
taataagaattcattccaaaacctgtagctcataatataatctaaccctttaccatggta
gaaatattgtttctaaagtcagtgatttcatttgtcagtgttactgaatgcatgtcaggt
ctcttgaagatgtcacgcaggctgagtttggtgccctgagtatggagagcccgtgtagta
aagtagcacaggtgtgaaaccctttcttattttcagaagtctgtaatcatcccacagtcg
gccatttggctccagcgttgtcacttcagtacagttgtgtccactgtgtgaacaggcaac
tgcaagcacatcctttctaaaactgtcttacgtaagcttcatttgaaggaaaaagctttc
ctaaagcagcgcggcttgtttagtaggcctgactgtttttgaatgcagtacttgaagagt
aactttcatgacccgaataaatacatttctaaaaca
