# Supplementary material for: Hypoxia-Induced Downregulation of miR-29 in Renal Tumor Cells Affects Collagen IV Subunit Expression through Multiple Sites
Source: Biomedicines. 2022 Dec 19;10(12):3286. doi: 10.3390/biomedicines10123286 (PMC9775538; doi:10.3390/biomedicines10123286)
Supplement: Supplementary file 1 [file biomedicines-10-03286-s001.zip › Supplementary Data S1/seq - col4a2.txt]

>human Col4a2
gccggcgcgtgccaggaagggccattttggtgcttattcttaacttattacctcaggtgc
caacccaaaaattggttttatttttttcttaaaaaaaaaaaagtctaccaaaggaatttg
catccagcagcagcacttagacctgccagccactgtcaccgagcgggtgcaagcactcgg
ggtccctggagggcaagccctgcccacagaaagccaggagcagccctggcccccatcagc
cctgctagacgcaccgcctgaaggcacagctaaccacttcgcacacacccatgtaaccac
tgcactttccaatgccacagacaactcacattgttcaactcccttctcggggtgggacag
acgagacaacagcacacaggcagccagccgtggccagaggctcgaggggctcagggcctc
aggcacccgtccccacacgagggccccgtgggtgggcctggccctgctttctacgccaat
gttatgccagctccatgttctcccaaataccgttgatgtgaattattttaaaggcaaaac
cgtgctctttattttaaaaaacactgataatcacactgcggtaggtcattcttttgccac
atccctatagaccactgggtttggcaaaactcaggcagaagtggagacctttctagacat
cattgtcagccttgctacttgaaggtacaccccatagggtcggaggtgctgtccccactg
ccccacgttgtccctgagatttaacccctccactgctgggggtgagctgtactcttctga
ctgccccctcctgtgtaacgactacaaaataaaacttggttctgaatatttttaaacccc
gagttgttgaccgccttaatctcgtgtccatagagcaaaacgtctgctcagatggatgcg
aggcacagcgtccgcccacgctgctgtttttaatccatctcagtagagttgaacccattc
gtggtattacagccatttctcggggaatgtgtttgtttataactcactaatgcttaca
>Chimp Col4a2
gccggcgcgtgccaggaagggccattttggtgcttattcttattacctcaggtgccaacc
caaaaattggttttatttttttcttaaaaaaaaaagtctaccaaaggaatttgcatccag
cagcagcacttagacctgccagccactgtcatcgagcgggtgcaagcactcggggtccct
gcagggcaagccctgcccatagaaagccaggagcagtcctggcccccatcagccctgcta
gacgcaccgcctgaaggcacagctaaccacttcgcacacacccatgtaaccactgcactt
tccaatgccacagacaactcacattgttcaactcccttctcggggtgggatagatgagac
aacagcacacaggcagccagccatggccagaggctcgaggggctcaggggctcaggcacc
cgtccccacatgagggccccgtgggtgggcctggccctgctttctacgccaatgttatgc
cagctctatgttctcccaaataccgttgatgtgaattattttaaaggcaaaactgtgctc
tttattttaaaaaacactgataatcacactgcggtaggtcattcttttgccacatcccta
tagaccactgggtttggcaaaactcaggcagaagtggagacctttctagacatcattgtc
agccttgctacttgaaggtacaccccatagggtcggaggtgctgtccccactgccccacg
ttgtccctgagatttaacccctccactgctgggggtgagctgtactcttctgactgcccc
ctcctgtgtaacgactacaaaataaaacttggttctgaatatttttaaa
>Rhesus Col4a2
gccagcgcgtgccaggaagggccattttggtgcttattcttaacttattacctcaggtgc
caacccaaaaattggttttattttttcttaaaaaaaaaaaaaaaaagtctaccaaaggaa
tttgcatccagcagcagcacttagacctgccagccactgtcatcgagcgggtgcaagcac
tcgggacccctgcagggcaagccctgcccatagaaagccaggagcaaccctggcccccgt
tacccctgctagacgtgccgcctggaggcacagctaaccacttcgcacacacccatgtaa
ccactgcactttcaaatgccacagacaactcacattgttcaactcgcttctcggggtggg
atagacgacacaacagcacacaggcagccagccgtggccaggggctcgaggggctcaggg
gctcaggcacccgtccccacatgagggccctgtgggtgggcctggccctgctttctacac
cagtgttatgccagctctatgttctcccaaataccgttgatgtgaattatcttcaaggca
aaactgtgccctttattgtaaaaaacactgataatcacatagcggtcggtcattcttttg
ccacatccctatagaccattgggtttggccaaactcaggcggaagtggagacctttctag
gcgtcattgtcagccctgctacttgaaggtacaccccatagggtcggaggtgctgtcccc
actgccccacgttgtccctgagatctaaccctccactgctgggggtgagctgtgctcttc
tgactaccccctcctgtgtaacgactacaaaataaaactagttttgaatatttttaaacc
cca
>Cow Col4a2
gcgcaggcgccggccagacacgcccgccggacacgccccttccccaggccacgtgcagtc
cggggccactttggtgcttattcttaacttattacctcaagacgccgacccctaaattga
ctgcattttttttttcctttaaaaaacaaaccaaaaagagaaaaaggttaccaaaggaat
tcagcaccagcacttggacaagataggcccttgccccccgcaggcgctgcctgctccccc
caggtctgcaggacaccgtgtcccccagcacgggaggccgttcacctcccgctcaggccg
tccgggactgctcgcgctcggcgtcgctgacgtcctgctacgcacccgtgtactcaccgc
gctctcagccaccgctgttaacccactttctgaactcacttaaggggggtgtggacggat
gaggcagctcagcccgcggggcccggggggtgggccaggcccggctctctgagcccccag
gatgccgcactgtcctctcaaaagtgccggtgacgtgaaggctcctcgtcccccaggagg
gccgactgcgcctcctcgtgtccgaaaagccgctgctgttggcgccccggccgtcgcgct
tcccaccacgtccttccagaccttcgagccatccgcggcgagacggcagagacgcccccg
ccgccccgggctggcctgaagatccacccccccccccattctgtgcgctgaactgtaccc
ctctgactactgcctcctctgtaaccaaaccagaataaaagttacttttcaacattttta
tacccca
>Dog   Col4a2
ggggatgcgcttccctctaggtccacactcagccgggggggccactttggtgcttactct
taacttattacctcagaggacgcccccaagacggatctcacttctctctttcaacaccaa
atggaaaggctaccaaaggaactcagcgccagcacttataccaaatagcccctggtcctc
cacaggcgctggccctgtccgtctgcagggaactgcgacgccccagcaccctacagccat
actagactatcgtgcactagacgtagctaacctcctaatctgtacccgaacagtcactgt
gcttcgagcgccgcagaccctgcattcctgagcttaatggggcggtgtggataacagaag
ccacgcagcccagggtgctggactcacgtggcagtccccatgggcgggtctcccggcttc
tgtgctggcagctctgttctctccctgagaccactgatcaagaattttcatcccctcagg
aaagccaggcgtgcgtgccttttattttaaaagcttttgatcatcccacacgagctctct
ttcccccgtgtccttgcagaccatcgggtttggccaaaagtgtagaagcagagacctttt
cagcttctgttgtcagccacgcctctggcggccaccttgtagggtccccggccccaggtg
gcccggggatccgccctccgttctcggtgtctcatacgcctatgccttatctaacctctg
taatgaccacagaataaaagttggttttgagctttttataccctaa
>Rat Col4a2
gccgtccaccctgccggccagcagctgtgtggggaggccactttggtgcttatccttttg
tatttgtttcaattttgtttgagacattgtctcacttttcatccccgtctagcctggaat
taagtaacccaggctggcctccaatttgtggcaaacctcctgcctcagcttcccagatgc
tgggattacgggcatgggccaccacacccagcttggtgcttactcttaacttattacctc
agatgccgaccccaaagttgatcttagtatttttctttaaaaacaaaactaccaaagcaa
ttctgcactagcactcataccaaccatctgtcagcaaatgggcactacttcctctgggct
ctagcagccatgggccacagccctgctaacacccacctcctaaagccaacacctcggagc
agcccatggacccctcaccctgtaggacataaacatcatgccaccaggtgtacccaacaa
tagctgtctgtgtgccctgcttccactggcagcagggggctcagcttccttcagtcttgt
cctagaatggggccgagtctaagggacagcagagactgtggccagtgatagctggggctc
actgacacctgctcccacccaaggatgcatgcagtgtgctctatctcgtcctggtttctt
ggcagaggggaaagtggcacttccaaatccatagccgccacctcataagtccccatatgt
tggcccctgcctttctaagcccctaacagtagctggcacatggctctgtctctagccaaa
ccccagggaaggagacatctctctagtcctcaccagcatcggttggaagatactctaagc
aagtcattcacagtggtgtcctacaacccgtgtcaccccaaaccccccccacacacacac
acacaaccttgttccctgcagccagctgttctgtgactttcctatgtaacaccacaaata
aaagatattctaagta
>Mouse Col4a2
ggctcccgccctgcccacggcagctgtgtgggaaggccacgttggtgcttatccttctgt
atttgtttcaactttgtttgagacaatgtctcacttttcatccctgcctagcctggaact
atgtaaccccgggctggcctccaacttgtggcaaacctcctgcctcagcttcccagatgc
tgggattatgggcatgcgccaccacacccagcttggtgcttactcttaacttattacctc
agatgctgatcccaaagttgatcttagtgttttcaaactaccaaagcaattctgcaccag
cactcattccaaccgtctgtcagcaagtgggcactagctcctccgggatctaccagcctt
ggctcacagccctgctaacacccaccttggagagccaacacctaggagcaacccacggac
ctctccccatgtaggacataaacatcatgctaccaggtgtccccaacaatagctgtctct
gtgtccctgtgcttcccctggcaacaggctgctcaccttcctgcagtcttcctaaaatga
ggcagagtctaggggacagcaaaggaatctatggccaatgatagctgagctcactgaccc
atttccacccaaggatgcatgcagtgtgcttctgtctagacctggtttcttggaggagga
gatgatagcacttttttctatcaaatccataactgccacctcccaagtccctacgtgttg
gcccctgcctttttaagaccctgacggcagctggcacacagctcatggctctagccaaac
ccacagcaaaggagacatctctctagccctcaccagcatctgctggaaggtacacttagc
aaatcattgacagtggcgtcctacaacctgtgtcaccctaaacacctccctccacaacct
gttccctgcggcaagctgttctatggcttttctgtgtaacaccataaataaaagatattc
taaggacttgaaaaaaaaaaaaaaaaaa
>Opossum Col4a2
tcctttccggagagagagcgcaacgtgcttctccgacgttgtctacgagggtcaattttg
gtgcttttatcttaacttattacctcagattactgaacaggttgggttttgtttttaaca
aaaggattggcaccagtcatttctccgatattaaaatgtctcttgcctgtctaacctccc
ctgcaaaaagaaccctccccttttttctaacagcctgacccttcaaaccgaataaccact
aatagatccactactactaaacatgccacactgggtaagctgatgccactctgtttagct
aagtcaataatgtgttttatatccatatatgtacacacatcatattctccattgcagcca
aatagggaccaagttgggcttgcttcacagaatccttcaaggtggggcaataaaatgaaa
ataggtggtctggatggctaggaactcccaggaagacatagtctatcctctcattttatt
acaacctagcattacaaaataggagtgtcttggacctttttgcctttttgggactcaaaa
tcacactgtgctgtattttctagtcagcatgatagccttataaaaaagagttctctttat
actcacattgtaaatacctttctcttcatatcgaaagtatttaaatacttgcaccttcat
taggacaaactatgatgtttttattttgaagttttcttctcatcacataaatatacaatt
gggtgatataaatttgtagcactttggcattagaaaagagactttagctatcatttagcc
aaacttacttattccacacacttgaaaaccaaggcctggagaaggtaatagactgttttc
caaggccacacaacagagctgagcctggaatacaggtctctgacgaatatatttctgtgc
tcttcccttctatgacatcttcactttgagacatgtctatgaccaacaacatcttttaga
aggatgaacttccaaattatcatttgtgtcttccgttaccacgagttatcatgaagaagt
tgtgtttcattccctttagaaatgtgtgctttttatgattgttccaccctggctgtaact
ataacgaaaataaaagtgttcttgatttattttctaaatcccaaa
>Chicken Col4a2
aagcctttcatagcataaggaacctgcctaccatctagtacttgtacagtgaaaccttct
agggtgtttaaacatttgaataaatcatgttggtgcttttttaacttattacctcaaaag
cggaacggaaagttaacgtttgaaagtgtataaaagcaaaataagcgtaacacaaattaa
ggttaacacacagacccagtgctgtgttctcctgctatacagtacctatatatgtttttg
ctagtctaacaggtgttgcaaatactcacgcctttgaagcacaaaaaaaaaccttcagaa
ataaaagcttaccgtggtcggatacccactgcatttactttaagataatatatacatctc
ttctattatggtatttgtcacgacactaaacactaacagctacgacccaaaccattaaca
cattgtgatcacgctgagtgttacagccttgcaaaactctgacactgtacagtggaaggt
gcttacgtccagcattaaaacctaacttccatgtttattttacgattaggcatctcaaac
acactcagaacaatcggcttttattgtatttgtggggtttttatgagcctcacaatttcc
aagcgctctgtcactataaatagagaagcccacagttgagtgaccacaaaatgcagtctc
ttcctgtgttggttaggagactatacggtaatgatcagcatattgttttacaagtctggc
catttttgttctagatatgctccagacagtgctctcagacataaggtttcaatgttgggt
gctccccagtggagccaggagttggactcagtggcccttgtgggtcccttccaacttcag
atgctggtgcatctggtgtcaccatgcatcatggtgctgtgattacaaaggtccactgtg
ttgtgggcattcacctgtgtgatgctactcacagcactgggtggttttgcatcacagctc
ttcccctctgaaagcagcccactcaccacaagtagtgactgtgtgttgctgcagcagcag
tcgcacgcaggggaggctttccagggcagcttattgctcgatgccacattacctccaaag
ccggagcccatccttgtgaaatcaaaggggaaggaagtagggcatttatttggcaccatc
tcttcccataaagaattgtgtcattgcacgctaggcttgggaaatgccctaaatagccag
ctcttcccttctagagaaggaagcaatttaacccaaaatatgtctgtcactgctgggggg
aacggcgggggaagaatcagttgcaaatgattctcttcctcctggcaaagtctggttcta
tgttcccaaacaccaaaaactgaaatcaaagagaaaactaattgctgatatcaaagtcac
tggttcactcctgcatccggtgcttattggcttttgtaattacattccatcctcactgtg
tcataaataaatgggttttttataca
