# Supplementary material for: Hypoxia-Induced Downregulation of miR-29 in Renal Tumor Cells Affects Collagen IV Subunit Expression through Multiple Sites
Source: Biomedicines. 2022 Dec 19;10(12):3286. doi: 10.3390/biomedicines10123286 (PMC9775538; doi:10.3390/biomedicines10123286)
Supplement: Supplementary file 1 [file biomedicines-10-03286-s001.zip › Supplementary Data S1/seq - col4a3.txt]

>human Col4a3
agctaaaaaagacagcagaactgctatttttcatcctaaagaacaaagtaatgacagaac
atgctgttatttaggtatttttctttaaccaaacaatattgctccatgatgacttagtac
aaagtttcaatttgtttccccacaaaacaaagcaattctttcaagtcagttctgtgatct
gggtctctaatctgtgctgtttcaaagttctctgtggcaaagcagcaactattcacaaaa
tatcaccaaaaacctattccacttacatccaaggcactgtcactacggtgattgtatgaa
gtttgaatgctgcaagttatgaaatatttggcccgctggattcccacatttgtcttcttt
ctgtctttaagactcagggaggctaaatcagtgtttgattgccccgccaacccttcctga
aacttcagaccctgggtaggggaagagaagggggcatgtggtatcctggagcattgtgta
tagaactggattttcagacctgctgaggaccgtaaggcctgatggaacacagaactgaac
tgaggttcatggattttccaggactgtttcaaacatgcccattactaacggcaaaagggg
gattccctgatggaaccataatacccttggaaatactgtatggttttgttttgttttgtt
ggtttttaaagatttttgtttgtttattgaattcatttcactgtagctctaaaatctgct
tgtattccaagcatataaaattttcccccttagtgaattagttttaaaatgatattgtta
tatacatactatgaaatatgtataactttaacttctgttttaccagcatacccacacaaa
taacaagaatactacttatgaaatgtgcactttatcctcattccataaatgtcggtgcat
accttatgtaagggagcagttcaataatccatgaaagaacttaaggcatttgttggttta
tcagactcggaatctattttctcattgctctgaatatgtcatcactctaggttttacaga
tttattcctttgttacttctctaattcttcctttgtaaaaaaaaaaaaaagcaacacttt
ttatgttatatgttgttcttacaaaccatactgaaagagtccattgtttaaaaatcttaa
tgtatcaaactgtataacttggccgctgtatgtcttaaaacctgcttttcaatgtgttga
tacattcccaaggttacttaattcaacttaactatcatcttattcagcaccaagcatgtc
ccaggcactgtactaacctacagagatgctaagagaaaaaaaagacttgtttctgatcta
atatcccagaaaaagtaactcattgctctgttaataatctcacatatacaagtagcttcc
ctcccctctagttttttcttccttttcactgctgttatatttcatcatgataattcagca
ggcccaagtaaaggttaaaaataaggtctatgcctagggaaactcagggcttctagtttc
tcttagaaaagctaagagaagataaggtctgaataatagcagaaaaaccaacatctacaa
aacattaaactagtgttatacttgatgataacactatttgatgagtcttagagtccagac
acaaagagacaaagctttgaagatgctttttgatctacctaggtggagttggtggtgctg
atatttaaattcaggctactgcttcaatctcaattgctttgtaagtgaaaaacatgaccc
agaggacagcacagactatggccatggctcacatggtttacatccttcactgctcacgtg
tttgctgtcaagccatttttacatctaaactaagatgtgcagcatttcacttatttagat
tcacttaacaaacaaatttttctgctttaaaaatgtcttattgtcccaagtgtactatag
cggcatatagagctagctaatctctacaaaccctctgtaggccagtagttctcaaagtgt
ggtctctggaagagcagtatcagcatcatctgggaacttgtcacagatgcagattctagg
gaccactccagacctacacaatcagaaactcttgggggagggcccgaaatatctatgttt
taccaagcccaccacatgattctgatgtactctaaatactgagaaaacctgttctagaca
aatacccaagcaacaactccgcaggcagttaccaagtacggctggctacaactgctccat
ccgtgcctctttttaaagttcaaactcacaggtgactctaaggttatctacttttactca
taagtaaaagccctagactggtgctaatgtcaaaccactggcctccactcaggcctccat
cttctcatgccctcttaccagtatttaacttctgaggaagacaagtgatgctaaaacctg
aaattccaatgaagccatatgaacagctgttcagttgcacttctaagactttacttagca
gtaaattatagctcatgtgcattattttccagataacttagcttatgagtagcttataca
attatgaagatttaatattacagataaaatgtaaactgtttctttaaaattggggcttca
actttggaatttcacagcgtgctaaaataacagatttctcagaagtctttcagcaagata
aacattattaagtaacttatttatgaaagtattaaaatgcttacatttgaacttgatggc
taacttacaaagattctctatgtatcaaatgtaacttactgcgactaaacttaatttaat
atttactctataaccaaatgaaatatatttaaaatatattgaatattttatattgttata
tcctgacaagattataatattttaatgtactaatatttctgtaattatatctaaaatatt
attttattatattgcctaagaataaacatttgttaaattgga
>Chimp Col4a3
agctaaaaaagacagcagaactgctatttttcatcctaaagaacaaagtagtgacagaac
atgctgttatttaggtatttttctttaaccaaacaatattgctccatgatgacttagtac
aaagtttcaatttgtttccccacaaaacaaagcagttctttcaagtcagttctgtgatct
gggtctctaatctgtgctgtttcaaagttctctgtggcaaagcagcaactattcacaaaa
tatcaccaaaaacctattccacttacatccaaggcactgtcactacggtgattgtatgaa
gtttgaatgctgcaagttatgaaatatttggcccgctggattcccacatttgtcttcttc
ctgtctttaagactcagggaggctaaatcagtgtttgattgccccgccaacccttcctga
aacttcagaccctgggtaggggaagagaagggggcatgtggtatcctggagcattgtgta
tagaactggactttcagacctgctgaggaccgtaaggcctgatggaacacagaactgaac
tgaggttcatggattttccaggactgtttcaaacatgcccattactaatggcaaaagggg
gttccctgatggaaccaaaatacccttggaaatactgtatggttttgttttgttttgttg
gtttttaaagatttttgtttgtttattgaattcatttcactgtagctctaaaatctgctt
gtattcaaagcatataaaattttcccccttagtgaattagttttaaaatgatattgttat
atacatactatgaaatatgtataaccttaacttctgttttaccagcatacccacacaaat
aacaagaatactacttatgaaatgtgcactttatcctcattccataaatgttggtgcata
ccttatgtaagggagcagttcaataatccatgaaagaacttaaggcatttgttggtttat
cagactcggaatctattttttcattgctctgaatatgtcatcactctaggttttacagat
ttattcctttgttatttctctaattcttcctttgtgggaaaaaaaaagcaatacttttta
tgttatatgttgttcttacaaaccatactgaaagagtccattgtttaaaaatcttaatgt
atcaaactgtataatttggccgctgtatgtcttaaaacctgcttttcaatgtgttgatac
attcccaaggttacttaattcaacttaactatcatgttattcagcaccaagcatgtccca
ggcactgtactaacctacagagatgctaagagaaaaaagagacttgtttctgatctaata
tcccagaaaaagtaactcattgctctgttaaggatctcacatatacaagtagcttccctc
ccctctagttttttcttccttttcactgctgttatatttcatcataattcagcaggccca
agtaaaggttaaaaataaggtctatgcctagggaaacccagggcttctagtttctcttag
aaaagctaagagaagataaggtctgaataatagcagaaaaaccaacatctacaaaacatt
aaactagtgttatacttgatgataacactatttgatgagtcttagagtccagacacaaag
agacaaagctttgaagatgctttttgatctacctaggtggagttggtggtgctgatattt
aaattcaggctactgcttcaatctcaattgctttgtaagtgaaaaacatgacccagagga
cagcacagactatggccatggctcacatggtttacatccttcgctgctcacatgtttgct
gtcaagccatttttacatctaaactaagatgtgcagcatttcacttatttagattcactt
aacaaataaatttttctgctttaaaaatgtcttattgtcccaagtgtactatagcggcat
atagagctagctaatctctacaaaccctctgtaggccagtagttctcaaagtgtggtctc
tggaagagcagtatcagcatcatctgggaacttgtcacagatgcagattctagggaccac
tccagacctacagaatcagaaactcttgggggagggcccgaaatatctatgttttaccaa
gcccaccacatgattctgatgtactctaaatactgagaaaacctgttctagacaaatacc
caagcaacaactctacaggcagttacccagtatggctggctacaactgctccatccgtgc
ctctttttaaagttcaaactcacaggtgactctaaggttatctacttttactcataagta
aaagccctagattggtgctaatgtcaaaccactggcctccactcaggcctccatcttctc
atgccctcttaccagtatttaacttctgaggaagacaagtgatgctaaaacctgaaattc
caacgaagccataggaacagctgttcagtcgcacttctaagactttacttagcagtaaat
tatagctcatgtgcattattttccagataacttagcttatgagtagcgtatacaattatg
aagatttaatattacagataaaatataacctgtttctttaaaattggggcttcaactttg
gaatttcacagcgtgctaaaataacagatttctcagaagtctttcagcaagataaacatt
attaagtaacttatttatgaaagtattaaaatgcttacatttgaatttgatggctaactt
acaaagattctctatgtatcaaatgtaacttactgctactaaacttaatttaatatttac
tctataaccaaatgaaatatatttaaaatatattgaatattttatattgttatatcctga
caagattataatattttaatgtactaatatttctgtaattatatctaaaatattatttta
ttgtattgcctaagaataaacattttttaaattgga
>Rhesus Col4a3
agctaaaaaagacagcagaactgctatttttcatcctaaagaacaaagtaatgacagagc
atgcttttatttaggtatttttctttaaccaaacaatattgctccatggtgactcagtac
aaagtttcaatttgtttccccacagaacaaagcagttctttcaagtcagttctgtgatct
gggtctccaatctgtgctgtttcaaagttccctgtggcaaagcagcaactattcacaaaa
taacaccaaaagtctattccacttacatccaaggcactgtcactatggtgatcgtatgaa
gtttgaatgctacaagttatgaaatttttggcccactggattcccacatttgtcctcctc
ctgtctttaagactcagggaggctaaatcagtgtttgattgccccaccaccccttcatga
aacttcagaccctgggtaggggaagagaagggggcatgtggtatcctggagcattgtgta
tagaactggactttcagacctgctgaggaccgtaaggcctgatggaacacagaactgaac
tgaggttcatggattttctaggaatgtttcaaacatgcccactgctaagggcaaaagggg
gattccctgatggaaccataatactgttggaaatactgtatggttttgttttgttttgtt
ggtttttaaagatttttttgtttattaaattcgtttcactgtagctctaaaatctgcttg
tattcaaagcatatacaattttcccccttagtgaattagttttaaaaggatattgttata
tacatactatgaaatatgtataactttaacttctcttttaccagcatacccacacaaata
acaagaatactacttatgaaatgtgtactttatcctcatcccataaatgttggtgcatat
cttatgtaaaggagcagttcaataatccacgaattaacttaaggcatttgttggtttatc
agactcagaatctattttttcattgctctgaatatgtcatcactctaggttttacagatt
tattcctttgttacttctctaattcttcctttgtttaaaaaaaaaaaaagcaacactttt
tatgtcatatactcttacaaaccatattgaaagagtccattgtttaaaaatcttaatgta
tcaaactgtataatttggctgctgtatgtcttaaaccccacttttcaaggtgttgataca
ttcccaaggttacttaattcaacttaacaatcatgttattcagcaccaagcatgtcccag
acactactaacctacagagatgctaagagaaaaaagagacttgtttctgatctaatatcc
cagaaaaagtaactcattgctctgttaagaatctcacatatacaagtagcttccctcccc
tcttgttttttcttccttttcactgctgttatatttcattatgataattcagcaggccca
agtaaaggttaaaaataaggtctatgcctagggaaacccagggcttctagtttctcctag
aaaagccaagagaagataaggtctgaataatagcagaaaaaacaagatctacaaaacatt
aaactagtgttatacttgatgataacactatttgatgagtcttagagtccagacaccaag
agacaaagctttgaagatgtttcctgatctacctaggtggagttggtggtgctgatattt
aaattcaggctactgcttcaatctcaattgctttgtaagtgaaaaacgtgacctagagga
cagcatagactatggccgtggctcacatggtttatatccttcactgctcatgtgtttgct
gtcaagccatttttacatctcaactaagatatgcagcatttcagttatttagattcactt
aacaaataaatttttctgctttaaaaatgtcccattatcccaagtgtactatagcggcat
atggagctagctaatctctacaaacctaccgtaggccagtagttctcaaagtgcggtccc
tggaagagcagcatcagcatcatctgggaacttgtcacagatgcagattctagggaccac
tccagacctacagaatccgaaactcttgggggagggcccaaaatatctatgttttaccaa
gcccaccacatgattctgatgtactctaaatactgagaaaacctgttctagacaaatacc
caagcaacaactctacaggcagttacccagtacggctggctacagctgctccatccatgt
ctctatttaaagttcaaactcacaggtgactctaaggtcatctacttttactcataagta
aaagctctagactggtgctaatgtcaaaccactggcctccactcaggcctccatcttttc
atgccctcttatcagtatttaacttctgaggaagacaagtgatgctaagacctgaaattt
caatgaagccatatgaacagctgttcagtcgtacttctaagactttacttagaagtactt
caggactaagttatagctcatatgcattattttccagatagcttatgagtagcttacaca
agtatgaagatttaatattacagataaaatgtaaactgtttctttaaaattggggcttca
actttggaatttcacagtgtgctaaaataacagatttctcagaagtctttcagcaagata
aatattattaagtaacttatttatgaaagtattaaaataatgcttacatttgaatttgat
ggctaacttacaaagattttctatgtatcaaatgtaacttactgctactaaacttaattt
aatatttactctataaccaaatgaaatatatttaaaatatattgaatattttatattgtt
atatcctgacaagattataatattttaatgtactaatatttctgtaattatatctaaaat
attattttattgtattgcctaagaataaacattttttaaattg
>Cow Col4a3
agaaataaaaaataaaaactgttacttttcatcctaaataactaagtaatattgcagaac
atgcacttatttaagtatctttctcccttgaaacagcagtacaaagtttctatttgtttc
cccacacaacaaagccttcttttaagttagttctgtgatactggtctctaaatctgtact
gtatcaaagttccctaatgcaaagcactaagcttttcacaaagtatcaccaaaatcttgt
attccacttttatccaatgcactaagtaaatggcgattgtataaagtttgatactacaag
tgaagagctatttggtccactggattcccaggattcaccccctttctgttccagtcttgg
agactcagggaggctaattctgttttagattgcctgatcacccgcttcccaaagctttag
accctgggtagggaaggggatgaaatgggatattagagcatcatgaataaactggacttt
caaacctggtgagtaatctaagacctaagggaaccagaattgaattgaggctcatggatt
gtctagtgctttttcaaacacacccaagactaaggccagaaggggattgccctgaatgga
ataataatagccttggaaatactgtatggttttggtttacattttttaaaagacattttt
gtttgtccattgaattcatttcactacagcaatatagcttgcttatattcaaatagatat
aatttttacccttagtaaattaactacacccacacaaataacaaattccttgatatgcac
tttatccccatccctataaatgttggtgcataccttataaactagcagttcagcaaccca
tggaataactgaaggcatttgttggctaatcaggctcaaaatatttttcatttgctctaa
atattccatttaacctgggtgttcagagatgtattctcttgttaactacataattcttcc
tttgttaacgacatgtttttgatattacatattcttaaaccatttgaagagtccattgtg
taaaaattttgatgtacaaattgtatagattggtggttgtatgtcttaaaacttgctttt
cagtgtgttgatacattcccaagtttacctaattcaacttaagattttattcaacaccaa
gtcatatcccaggcactgcactaaattatagacactaaggggatgaaaagagacttgttt
ctgatccaatatctcagagaaggtagcttactgtttctgttaagagttctacatgtctaa
gttgtttttcctccttttttccctttgttcttatatttcatcagaataattcagcaggcc
tcaataaaggctcaaaaataatatttacgcccagggaaagcccaggacatctagcttctc
ctaggcattacagaagtcaaggtgtgaaaatgttaagaaaatgaaaatctacaaaacctt
aaagaccatttatacttgatagtagcactatttgattaatctcagaggccagatgttcag
agataaagctctgcagatgcttcttaatccaccaaggtggagttggtggtgctgatattt
aaattcaggttattgcttcgacctcagttgctttgtaaatgaaggtgtgaccccagagga
aagcacacagtgtgaccttggttggcatccctcactgctcatgtgactgctgtcaaatga
tttttacatttaagctgagaagtgcattttacttagattatttgcttagactcatcttat
actaagacttttttttttctctaaaaatatccaactttcttaattgtaccataatggcat
agggcttagctgatctacacaaaccctctgtaggtcagcaattctcaaaatgtggtccct
ggaccagcagcatcagcagcatctgggtacttgccatcaatgcaaatgcttagcgtagac
atttagaatcagaaactctgggggaaaggcccagaaatgcatatttt
>Dog   Col4a3
agaaataaaacagaactgttctttttttgtcctaaataagcaagttatgatgcagaatat
gcatttatttagggatttcctttaaccatacaatatggttctgtgatgacttagtacaaa
gtttctatttgtttccccgcacaacaaagcatttgttttaagtcagttctgtgatcctgg
tatctaaatcttgtgctcttgcagagtttcccatggtaaggcagcagacttttcaaaaaa
caccactgaaatcatattccacttgtatccaattgcatgatctcaatggcgattgtataa
agtttgatgctacaagttaagagctatttggtccactggattcccaagattttgccccct
tctattccagtctttgagactcagggaggctaaattagtttaggatggtgccaccacacc
ctttagtccctgggactggaaggagatgttggggcaggtagagtaatggctcctcatgaa
ccagactgaactttcagacctgtttagtaacctagggcctgaggaagccggaactgaact
gaggttcatggatattctagcgctttttcagatgtacccaagactaaggccaaaaggggg
tttccctgaatggctttgttcatattttttaaaagattttttgtttgtccactgaattcc
tttcaccacagcaatgtaacctgcttgcattcaaattttgcccttaatgaattagtttta
ataggatgctgttacacacatactctaaaatgtatctagcttttttttttttaccagttc
acccacccaaataataaggacactacttacttgatgtgcactttatccccatccctataa
atgttgagaacgcttaagacatttgctcactaatcaggctcaaactatttttcttttgct
gtgacacattcatactccatgtaacctaggtatttccaggtttagtccctatttctctaa
ctctttgtaaaaaatgtgttttatattacatgttctcaccaaccatgttgaaagaatcgt
gtaaaaatcttaatgtacaaattgtatagctttgcagatataggtcttaagacttgcttt
tcagtgtgttgatacattcccaaggttacttaattcaactaaacaagcattttgttcagc
accaagccatgccccaggcacggtgcaaaattacagacagcaaaggggagaaaaagagac
taatgtttctgatctgatatcccagaatactaacttaactgttgccgttaagactcccac
atatgtgagctggctttttccccccttttcatcctttgtcactgttcttatactccatca
tcattattcagcaggcctcaataaaggtttacaaacaagacttctgccagggaaagccag
gacatctagtttctcttaggcatcacagaagccaaggtaggaacaaaattaagaaaacaa
aaatctgcaagacactaagaaccacttgaacttgatggtagcgctatttggtggatctca
gaggtcaggtatcctgaggcaaagctctgaagatgtttcttgatccacccaggtggtgtt
ggtggtgctgatacttaaattcaggttattgcttttgtctctgtggctctgtaggtgaag
gtgtaaccccaaaggccagcacagactgtgaccatagttcacatccttcattgctcaggt
gactgctgtcaagccatttttacatttaaacattataaagtgcattttacttagattatt
tacttagactcacctaatataaagacttttttgctctaagaatatcctactgtcccagtt
gtataataatggcatataggggctaatggatggccacaaaccctcgataggacagtaatt
tacaaagtgtggtccctggaccagtggcatcaacagcctctgggaacttgctacaaatgc
aaattttagggcccacctcacacttacagaatcagaatctaggggtaaggcccagaaatc
tgcattttcacaagccctccaggtggtttccaacacactcaaaattaggaactgctgtag
gcaaacagccaagaaccgattctacaggcagttaccaggtacagctggctataattgctc
atctgtgcctctctttaaagtccaaagtcacaaaccaccctacggtcatctaatttaact
aaaacgtaaaagccctagagtggtgctaatgccaaattacttactggcctctgcttaccc
aagcctctgtgttctcttgccctgttagcagcgatgagaaagacaggtgatgctaaagcc
ttacattccaatgaagccatattaacagttggtcagtcatacctctaagactgagcctta
aaacatagctcccatgcatttctttccagatgcctatgaagagcttatattatgaagatt
taactttgtagataaaatgtaaataacttgtttcttttcaaattggggcttctactttgg
aatttcacagcgtgctaaaataatggatttctcagcggtctctttttgcaaggtaaacat
tactaagtaacttatttataaaagtattacaataatgctaaatttgaaatttattgctaa
tttaacttacaaagatttttctatgcagcaaatgtaacttactgcaactaaacttaattt
aatgtttactctataaccaaatgaaatatatttaaaaatatattgaatattttatattat
tatatcctgacaacattacaatattgtaatgtactaatatttctgtaattatagctaaaa
gttattttattgtattgtctaaaaataaaattttaaaaaata
>Rat Col4a3
tgaaatcttttgctccttcttaagtatcaaaatcatgacttacaacatgcatttatttag
gtctttctctctaaccttaaaggcgtagtagtgcaaagtttcaccacacaagaaagcatt
tcattcaagttagtctgtggtgtgggcaacgctttccacagaatattactgatatcccat
cccagctgtgtctaacgtactgactaaatgatgattgagtgaggcttgaactacaagctg
aaagagatctggtcctgtggatccacaatgtgttccttgtctcccactcctgagagaagg
agtgtgtttccttccacctccttcctgagacctcagacttcagctagagaaggagatggg
ggcatacagaattcaagcaccctgtgaaaagaactggagggtcagagctgttaagtggtt
atgagggctaaaaacacaggataaaggtgccaggactcatttaaatatgcccaaagctag
gaccaaaggaaacttcccagagggaatcataacatgcgtagatatatggtttcgttctat
gttttgttgactgtgtccatttgcttcttcacggagctctttttactatgtcagtaggct
caaaatgggtaaaacgtttacccttagggaactaatctttactaggatgacatacacatc
catcgaaacatttctctttattattttcaatgtacttacaagtaacaaggacaccactta
acaaatgtgcactttatccccactcctataaacactgaccttaaataatttcaccaggaa
ataatggaaggtacttgctggtttatcagactcaaaccattcgtgggtttacagatttgt
tcctttgttagttttttaacttctcctttagaaaacacacacgtaccccccctgttttta
atgttatatattcctaacaatcatatggagagaaaccactgggtaaaaaccttaccgtac
tgtacacagctgctctatgtcttaaaatgtggtcttaagtatatagatacattccaaagt
tacttaattcagcttaagttattttcttcagtaccaaaatgtgtccccatatactgtact
ggggttgagggtatgtgcagcgggtagtgagagagacttgcttctgatctaacctcaagg
gcaacaaactttgtttgtaaagactgtcacatgtgcaagacacccatccccaacctcttc
ccggtcttcccacaccaaaaccaaagagtctcatatatgggtgtggctctcctgcttttg
cttttcctttaccactgtctctgtgtttcctcacaattcagcagcctaagagaaggttta
aaagtacctgttgctctttaagcagcccctggttcagttcccagtacccacactggtact
ggttcacggtctcctgctccagatgatccgacatccacttctggcctctgcacccgcact
cagccagatacacaaaagttttaaaatttttaaaataagatctacacccaggctaagttc
aagacttctaacttctcttcggcaccccagaagccgatgtctggaaactattaagaaatc
aagactattttaaaatcaaacagtgtggtactattcgatgactcagagggtccaggcact
gtgaggcaaagctttgagtatatctctctatccactgaagtggacgtgatggtgctgata
cttaggtccaggccggtgctgtaaactcaactgctttgtattggaatgtgtggcccaaga
gcacagacaaaggtggtcacgcttcgacactcctgtgactgcaacgagacattctcacac
ctcagctgagatgtgtaacatctcattacaaggatgtgtttcggctaacattgaaaaata
tccaactgtcccagatacattccagtagtgaaaacaagggcttgatctccttggccagtg
ggatcaggagtaggagcggcagccacggcacccaggagcttgtcataaacgcccgttcga
gagcattctaaacctgcgaaattagaagccgtaattagaaaacagatatctgtgttttgt
ttcgatgagaagcatctcactgtatagcccaggctgacccccaaatcaccacaattttct
gcctcagacatccagaattttgttttaaatgttttcctcatcctctggtgttctccactt
actaggcacacacccaagaaactggccacaatcctttcacctttgcctcttaaaaactca
ccggtggctgtcagggtaatctgtttcaccaccagactggtgctaatgtcaaacacctgc
ccttcatttggccattggcctcgttcttctcccgtcctcgtatcaggatctaaggcacgt
aatactgaacaccttaatgtccaaagaagccattaccaacaatcagccatctgtacttct
agggatgaccaacaaaatgcagcccatgcatattacttcccagatgtttatgagtaaatt
ataattctaaaattcaacttcatatgtgactggaaaaatttggttcagtagtcaagaatg
ctggcttctctgcagaggacccaaggacagttcccaatacccaggtcaggcagctcagga
ctgctcaaagggatccaactggcctccaaggacacccacacataggtggcattcgctagc
tcaggctctgccacatgaataaaaatagatctttaaacatctttaactgatttacaaaac
atttctttcaaatttggtgcttcagctttggaaatttcacagtgtgctaaaacaaccaac
ttgtcaattgtcctctttggcgagataaaacgttattaatttatttataaaagtattaaa
aatgtttaaatttgaattttattgctgattttacaaagtttttctatatttcaaatgtaa
cttactaccactaaacttaatttaatatttttctctataaccacttgaaatttatttaaa
atatatcgaatattttatacagtaatatcttgtcaaaattatgatatattataatgtact
aatatttctgtaaatataactaaagttctattgttttgccaaaataaaataaaaggaaaa
actctac
>Mouse Col4a3
cgaaatcaaagaaaccagaaccgttttttttttttttttttttttttttgttccttctta
agtaacaaagtcatgacttagaacatgaatttacttaggtctttctctctaaccttaaag
atgtagtagtgcaaagtttcactacacaagaaagcatttcattcgttagtctgtgatgtg
ggtctctaaacctgtaggtttcaaagttccctgtggaaaggcaacagcttgccacagaat
atcgctgaaatcacattccagttgtacccaaagagctgactaaatgttgattgtgtggaa
cttgaactacaagctaagagaggtctgtcctgtggatgcacggtgtgttccttgtctccc
actcctgagcaaaggagtgcggttccttccatctcctccctgacaccttagacttcaact
acagaaggagaagggagtataccatcaagcacaccgtgaagagaactggagggtcagagc
tgctgagtggtgtaagggctagaacacagaataaatgaggccccatgatgtttcaggact
catttaaatatgcacaaggctaggaccaaaggaaacttcctgaagcgaatcataacaggc
ttgtatataaagtgtagttttgttttctgttttgttgacgatgtctatttgcttattcac
tgagctctttttactatgtcaatagattcaaagctggtaaaacgtttacccttggggaac
taggttttactaggatggcatacacatacattgaaacatttctctttattgttttcacaa
gtaacaaggacactgcttactaaatgtgcactttatccccactcctatcaacgccgacct
taaataatttcaccaggaaataatcaggtttatccgacgcaaacatttttttctttgctc
taaacagtacataacatggatttacagatttgttcctttgttagttttataacttttcct
ttggaaaacacacacgtacgccatgatttttatgttatagattcttcgcaaccatgtgga
aagagaccactgggtaaaaccttactgtactgtacacagctgctatatgtcttaaaacat
gttcttaagtatacagatacattccacagttacttaattgagcttaacaagttgttttct
tcagttccaaactatttcccatatactggactggaccggcggtgcagggggtagtgagag
agacttgcttctgatctaccctcaaaggagataacaaaccccgtgtgtggagactctcac
gcaggcaggaagcccatcctctgctgcttcacccccttccctacacggaaaacaaacaaa
gagtctcagctatggttgctgttttagttttcccttacttctatttcacagttcagcagg
cctgagagaagatttaaaaataagagcacttgttgctctgcagaagcccctagtttagtt
cctagtacccacactggtactgtttcacagtagcctcttccagatgacccaacatccact
tctggactctgcacccacgctcagctagatatacaaaagttttaaaacttttaaaataag
atctatgtccaggctaagttcaaaacctctaacttctcttaggcatgccagaagctaatg
tctgaaaaatattaagaaatcgggaactttttaataatcagatagtgtcgtactatttga
agactcaaagaggccaggcattgtgaggcaaacctttgagtgtatttcttgacccacgga
agtggacgtgatggtgctgatacttaagttcaggctggtgctgtaaactcaactgctttg
tatttggaaaatgtgacccaagagcacagacaagggttgtcattctttaccattcgtgtg
accactacaagacattttacacctgagctgagacatgcaacatctcattacaagtatgta
tttcagctaacatttttgtttgaaaaatatcctgttgtcccacatacattccagtagtga
aaacaaggactaatctccttggccagtgtaggagtagcagctgtggcattcaggagcttg
tcctaattgcccattgtagatcattctaaacctgcaaagtttgaaactgtaactagcaaa
cagaaatctgtgtcttgtcttgatgagaagcatctcattgtacaacccaggatgaccccc
aaatcaccacaagttttctgcctcagccacccagaattttgttttcaaagttttcatcat
cctctcatgttctccactcaataggcacacacccaagaaactggccacaatccttttcac
ctttgtctctctttaaaactcactggtgactttcagggtaatctatttcactactagact
ggtgctgatgtcacaacagctacccttcatttgctcataggcccctttcttcttctgtcc
tcttatcagtatttaaaacaggtaatactggacaccttaatgcccaaagaagccatatca
acagtcagtcatttgtacttctaagagtgagcaataaaatacagcccgtgcatagtactt
cccagatgtttatgagtaaattatacatttaaaattcaatttcctatgtggctggagaaa
tggttcagtagttcagagtgctggtttctctgcagagaacccaagtatagttctcaatac
ccaggtcatgcagctcaggactgctcaaagggaccccgctggcctccaaggatacccaca
tataggtggcattcaaggatacccacatataggtggcattcactagcacaggcactgcca
cataaatacaaataaatctttcaacatttttaactgattaacaaaacgtttgtttcaatt
ttggtgcttcaactttggagtttcacagtgtgctaaaacaaccaacttgtcaattgttct
ttttttgcaagataacacattattaatttatttataaaagtattaaaaatgtttaaattt
gaattttattgttaattttacaaaggttttctatatttcaaatgtagcttgctaccacta
aacttaatttaatattcttctcaataaccacttgaaatttatttaaaatatatcaaatat
tttatattgttatatcctgacaaaattataatgtattacaatgtactaatatttctgtaa
atataactaaagttctattgttttgtcaaaataaaagaaaaggaacaattctatc

>Opossum Col4a3
ctaaatcacagaaaataaaactgctaccaaagcagagaatggtcatttttaaagcaatga
tctaacaaatagcagtctagctatgctaccacagaaattctgattaagaataaaattgct
gtagtgtgtgccaccagattactcacaaaagtattactacagcctttagatcactgttgg
cttaaagtatcaaataaatggtggttgaaaagaaactaaatgccccaaatcaaatggggt
atgcctcaaagtatacttaaggctcatttacctgctctccaagactccagggaaagttaa
ttcttggctcctaaaggatatcgagaagacttttccaataggcaaaagtatcctggacaa
atgttgactgatttattatacttgataaagtctaggacaaaactgaccctgtctcaggac
tacatatttcccaaagcccattcaaaccacttaagtcttctatcagcaggaaacccaggg
ctgatactaacccaaaaagggaacactaatgaaaaaatttttaagtgtatggactcattg
catgtcttattgtaacacttacctagtgaaatatgtatatatatatatatatatatatgt
atatatacatatatatgtgtgtgtgtgtgccttactaccataaagtgacatataatgtta
aagatatcaaattatcactcaaagtaggcaaaactcaagccatttaaatattcattttaa
cagactattttctatctgccctttgaaaatattcttctctttaacacttctcccaatcct
ctagactcttctattgggaaatggatatacttaacttcccacctcactctccaacgtcct
ggggatgatcagttacccatggccagaaaggaagtagggcaaatgagcagccaaggtgag
agttattagatagacagcctatgtgctacagtggtatctatgaaacagtaaaagagccca
aaggcttccaggacaatcagaagcaaggatcacttgatctgtagaggagaaataggacca
tggatatcattgaagtattcctacaagtgtcaatgctaactaatcaaattcagttataat
cttgctcaaaacagctattctttgatgtaattttgcattcttctcactggtagacttatt
ttcttgtttgtcatcttataaaatgtttcctatgtaaaaagcaacttgttaaattaactg
gcaatgcacataaaccagaatgcttaaaaaacagaa
>Chicken Col4a3
acagtggccagtcttgacagagcatgaaaccctgcttttattacaaagaattgcctaaat
ttggagagctataatttattaaagtccagcttcacctggaaagaaaactatgattgccag
tgaagcactgtggtgaggtagggcaacagtttgactttcgtctttggcaaatgacaaagc
actttgttggagtaagcttgtaatgacagtctgcagggtcttctccagaactgtctctaa
gctgtcatctctaagctgcatcttcatgacaaaatctgtagcattgccaaatctttaatg
aaggacattaatgctgccttgtgtcatgtgcttttcaaatggcaagacaaacaaaatgct
ctaatatcagcttacagatgatcagtgttcaaaacaggtataatttaagatgaaaatcca
gcacttatgagagacagggttcgatatgaaatattttcagtgcacttttaaatacatact
gattaatttagggctgttttggtttggttttcttgtctaataaacaagcattttcccact
tagctcacctttccttggctgggaaacaggcatacagtcttatttgtttcactgaaataa
taatgttttttaactagccaggaaggaagctacactgtgcactgggtagacactacagtg
ctgatgtgcactgactgtgttctcttgagtgacttcagctaagtgctgcctagttgaaag
tgtaggaaaatcttctttagatgccatgcttttgacatagattatgggatcttaaatatt
cttcagatcttgacagtattgagcctgtattttgttcccatggtttttctctagtaaaga
acaaacatttagcctaacataatttatgaaatcagcagaatttacaatgactctgtggtt
caggagctcccatagcattataggcttattacagagcctccaggaagtaatcagtatttc
atttacctaatattcaattttgaaatatttataacaaatgatataccattttgaaacact
gagcgcaaacactccttcaaatttcatttattccatccagttaaatccatgcatcaaaaa
ttgaaacaagattgatacttaaattgtaccactgagcactgacttaacaggagaacccaa
ctgcaaatgaacatgaatacttgaaaagcactttcatttactcatataacttatataaaa
ttgtagctctgattttttttaaaaaatatttgtaacattgcacttgcaaggctatttaaa
attgtaatgttaacatttaaaatgttaatattttaatacttgcacaaattattggaattc
cagtatttagttttatagaagaagcctaattcatctgaagagttctgtaaatgtaccatt
ttaaatgtaaggtagagcaatacattgaaatagccaagatttctcctttggatctttttt
aagccagtgaaattttatattgtttctgttaaaatacttgcattgtgtttgtctgtttga
attttcagtgttaatctaactatgaaacagttttatccgtgtttcatgtcattatcttct
gatggaggtgacttgaagataccatttccatgaactaaatgaatatttttaaagttttgt
tagcttgaacagctgtagtacttctgtttgcaaggtataattgtgaatttgcaggttttt
atgaagaatctctatgcaaatgcactactgataagaaggtattaatgtcaagttaatatt
tagtctttcatttagataaggtttggttatggaggtgttttctttaagacaatcccttgt
tagatctcttgctataagctctgaaatttctttaaatactcgaagaaaaatctatgccta
ttgcttgttaggttttttttttaattaaggctcaatgcagtcacacaaagccattgtata
ctgtgtacaactgatgactcaagacacaattgtaaagcttactagcaaaatgcaggatat
aagtatatgtgtaacattaaagactgctggaaatgttcagtagtgggtaaagtataaaga
gaagggaatggatgtggttataaagtcagaagtaagttacaatgtgttatgtctcataga
atcacagaatgaaagggaccttaaagatcatttagttccacctccgctgccatgggcagg
gacactttccactagatcatgttgctcaaagctacatccaacctggccttgaacgcctct
gcggatggagcatccacagcttctctgggtaacctgttctggtgcctcaccaccctcaca
gtgaagaatttcttcctaatccctaatctaaatctgctttcttttagttcaaaaccatta
ccttctgtccttttgctacactccctgagaaagagtctattcccctcttccccgcaggcc
ccctttaagtactagaagagtagctataaggtctcctcagagtcttctctttttatttgg
gccaaacaactccagctctcccagcctgactttatagcagaggtgttccagccctctggt
gatgtcatggttttgtaactgctgtggccctcctctgaacccactcaaagaggtccatgt
ctttcttatgctggaggccccagagccgaatgcagtgctccagggaatttatgctttgtt
cccagttttggattctgctgcacccttatcgtgtgaccttcaacaagttactaagaataa
agattttcatagatagctttagattttgagtgttccaacttgggctttctttcagaagca
ggcattgctcacagctgcagggacacataccaagcccagctgatacaagctggacactga
aatccaaagaaaaacttgaagaaagtcgatcttaatctctctctggttgttgtgagaatt
agttaacttgtctgtaaataattttagagccttaacaggaaagtgctgaagaggtgcaag
gtgttaatatattgtactgaaagaatggaagcatgaaaaatcagtaataatgagaaaaca
atagaaaggaaaaaaaaaaggaaaaaacaaagaaaaaaaaccttctactaaatacaatca
aataaaaatattttgactaaacaaaa
