# Supplementary material for: Hypoxia-Induced Downregulation of miR-29 in Renal Tumor Cells Affects Collagen IV Subunit Expression through Multiple Sites
Source: Biomedicines. 2022 Dec 19;10(12):3286. doi: 10.3390/biomedicines10123286 (PMC9775538; doi:10.3390/biomedicines10123286)
Supplement: Supplementary file 1 [file biomedicines-10-03286-s001.zip › Supplementary Data S1/seq - col4a4.txt]

>human Col4a4
agaatgcgaaattcaccaacacgtggccaagagaaacttcctagggggctaagacttcct
agactgtgctaagagatgtcatggtgctcattttggactccctttcagtggttccttctg
ttttgtcgtggttattcccagagtcctctggttccttacacattaagcaaatgctgcaca
gatggatttgtttggacctcccaatctagggagcctagatactcttattttactgaggat
gatcgaagaactggctttacttaaaaatatgctaattctcagaaaggcaagtagatgata
aaggccagattacaaattacattactgaaaacttcattcttgggttaacagtatctcaaa
caattgaagtcaattactctataatacagtgggcttctggatggattttataggaaaaaa
taaacaggtcaatgaatgaaactagaaagcagagattttcaacatttcaaaatgatttcc
tctgtaatctatttttccatatactttaaataatggtaaaaccatgacgcaaagagagat
ttttttttaaagaagaaaaaaaaaaattcacactgccagcgttaacagttcctttcaaag
gagaatgaatcatgatggcaggaaggcccacagtcgccgtattccagagatgcgacatta
gcataaacacatcacagatgaatataaaacattatgttctcttctgcatttttcagagaa
tagaaatgcctactttggcaacccttttgaaaagtagcaattatggaaaaaaaatattca
ataagagattaggagcctaaaagctattagtgaatattaaggtagttattcacaaaaatt
gactccccattgcagtgaacttccagacagactgcttttccccagtcggggtccggcgtg
tcacaggtgcgtgcgtgctaatgggactgacgctacatggggctcactcaggcaggcacg
cgcttcatacaaagcatctcactcccctccccaggagagcctgcacagcttcttgcactc
acaacggacactttgctccacacacataatggcagctcacacagggacgtgacagagcta
tcattatgcacttgggagaaaattaagggccgatttaattaaacttaggtaagaagattc
atttaagtcagggttaccccatcaggaggacatggcactatctttaaacgaaacaaagac
aatttataatttgaattttatgctcccgtggttggctgttacaggagcatcccattttgc
caattttaaagacattcttatatttcatatcagtcttgtaccaaggcaacagtttgacat
ttggcattagtattttctaaaaaagtttagaatgtgtgtcaatttataatgattattttt
ttctgtaaagcaaaagatccctttttctgttttgctaggaatttggtgatctaatcctaa
atttaaaagatttgttggaaaaaatttttaggaaactcaccttcctcatctaaaagaaaa
aggcattttagagaaaactaaagaaatttctcatgagcgtgacactcattttagtgcttt
gtttccgtgcacttaaaaataattgagaagaaaaactcaattaaaattttgtttataaga
aatgttttccttgccaaaccttgatttgtaatgagctcttatatgcagaacacatttcaa
atgagttttgctatgggctgcccccagggtggcaatttattttaagagtattttctggta
aaaagaaaaatgtgtattttaagatgaaatattttcttgatgtagcagaatatttcctag
ttcatttgacccatttgatattttttaaaccatgctctggcatgttgaatatttttgtgc
acctaaaacttaagccaatttcaatcttatttgtgattacctttctccttcccaaaaagc
tttatctattaccaaaagtcaaccctcctaaaagttcaacctgttcatcttgaacttggc
ctgagaacattttctgggaagaggtaagggtgacaaatggaacatcagaaacgtatcttg
cttgctaattattttaaacactttaatgttggtattagaatattatcttcataagttaat
aaataagtaaaaaaaaaaaacccacacaaagacaggctaaattatgtagacagtttactc
cacagtgagcttgggaaggtatcagactgttcaaaatgttagtattacaagagctgtctc
taaatgcagcattaacactgccctctaattttacaaaagtattttaaaggatcaaaaggg
cggaaaaataacttcttggaatagaagatcctgttaccttaaaccattattttcttcacc
tggttatatatcaatgtgccttcaattaccctttctctgtggaggtgatgaacaaagctt
ttaagttgttctcctaacccattattggagatgatccttatcaaacccttctctccctgc
ctccccaccaaccttgtagactggaacgtgcctagattgccctaatgggaactgttctgt
tctgtgcccgtgctggaaatctgggatgcttccttctgggttctgattctcagtgagtgg
agcccattcatccaggcaggtttccatgctatgagtggccctttcgttctgctctcacac
tccccacattgaaagctgagtcatcgctgctttggatggctacctcctctttagccccgt
gcccgtctcacacagcctttgttttccacctccacccttgcagtaggcatctcccagttg
gtgccttagtttcaaatcccagttgccatctaagatccacccaaacttgattttgtcacc
ctctggattagaatccttctgtgactccgctgcccatgaagtccaaatgacttcctatgg
ggtgaaaggtccagtggggactgttcgagggttccctctaggagtatttcctgtcatgat
gaactgtgtgcagctctgcagacactcccagcacctcttcgactttgctcctgcttcacc
agtgatgtcctccctggggtcagtttaccctgcgtgggaggtgaattccctgggggaaac
ttaggctcccttctgctgctcttgtgcagtgcacggggctgtcctcattttctccgttcc
ccattgcttctttaatgtctcagtgcacttccttcattccattgccaaaatgcaagcccc
ttgagggcagggaccatgcttgactcgtttttgtatgcctaatgcctagcacagagttga
acacattactgccaattcatttttttcaatgacaattccataaacatcattaggcattag
gtgttcagctctgcatataaggtcttcatcagcaagacggttacaagtataaaccatttc
ctatttcagaatattttaatattcaacatatttgtatacccacattctcttgttacaatt
attgccagaaagccaattgataagctttcaaaatgggcttatcacacccctccaaaaata
gatttttgttttttctataaacagaaatttcagaaatgagatttgagagatccgactgag
aagacccttcagtaaaatgtgacatgacttaccttatgctgtaatctgtattccctcagg
atttaagagcttcctagcataaaatctttgctaaacgtttgtgtacatgttattggtgct
ccgaaaaatagtcaatggaatggtgcactacaattgggctttatcatcttattttgaacc
tcgtgtagattacagtaaagcaaaccattcagtgtgttccaggaaattatattagatctg
tgtttctatcagctcactggaataatctgataattgttacttttacttggtatggctgca
agaatagtggaaagaagaggacttgagagttggtcgaacccaggtttgaaatctggctta
gtcatttttcagctgttatcctgggtgagttttgccaactttcttagcttcatttccctc
attaatacggtgggacataacagctactcttgcattgaaaattaagttagattacctgtc
tagcatacccatcatcatacacttactatggtcacattttgtatttaaaataaactaata
cgaaaaatatttctttttttttacacagaattatgattctcacagggtatataaattact
gattagaattatttatatgtggccaattcttaatgtcattgggaatgctgtttcatttca
atcctcaaagttactgtagcacagaaaatatcacaatttcctgcagggacattatcagta
agttctgcagggaacaaacaattgacattaaaaatcagtactctgcaattgtcactgtta
tcatctgctagaaactctgcataatgcattttaaaccaccaaggctggctgccacatcca
tgtgaaatgcttgaattttatggtgcttaaatatttaatgattcatgggaaaaatgtgaa
atgtgtctaataaattgcatccctttctctaacctctggttgtaaagttaaagactttca
gcatgtaacttttgcaagatgcctggtctgccattggcacttaaatatttgttgtattac
gatttataatatggttcattatatataaaattctgtgatgacttccaaaaa
>Chimp Col4a4
agaatgcgaaattcaccaacacgtggccaagagaaacttcctagggggctaagacttcct
agaatgtgctaagagacgtcatggtgctcattttggactccctttcagtggttccttctg
ttttgtcgtggttattcccagagtcctctggttccttacacattaagcaaatgctgcacg
gatggatttgtttggacctcccaatctagggaacctagatactcttattttactgaggat
gatcgaagaactggctttacttaaaaatatgctaattctcagaaaggcaagtagatgata
aaggccagattacaaattacattactgaaaacttcattcttgggttaacagtatctcaaa
caattgaagtcaattcctctataatacagtgggcttctggatggattttataggaaaaaa
taaacaggtcaatgaatgaaactagaaagcagagattttcaacatttcaaaatgatttcc
tctgtaatctatttttccatatactttaaataatggtaaaaccatgacccaaagagattt
tttttttaaagaagaaaaaaaaaattcacactgccagcgttaacagttcctttcaaagga
gaatgaatcatgatggcaggaaggcccacagtcgccgtattccagagatgcgacattagc
ataaacacatcacagatgaatataaaacattatgttctcttctgtatttttcagagaata
gaaatgcctactttggcaacccttttgaaaagtagcaattatggaaaaaaaaatattcaa
taagagattaggagcctaaaagctattagtgaatattaaggtagttattcacaaaaattg
actccccattgcagtgaacttccagacagactgcttttccccagtcggggtccggcgtgt
cacaggtgcgtgcgtgctaatgggactggcgctacatggggctcactcaggcaggcacgc
gcttcatacaaagcatctcactcccctccccaggagagcctgcacagcttcttgcactca
caacggacactttgctccacacacataatggcagctcacacagggacgtgacagagctat
cattatgcacttgggagaaaattaagggccgacttaattaaacttaggtaagaagattca
tttaagtcagggttaccccatcaggaggacatggcactatctatctttaaacgaaacaaa
gacaatttataatttgaattttatgctcccgtggttggctgttacaggagcatcccattt
tgccaattttaaagacattcttatatttcatatcagtcttgtaccaaggcaacagtttga
catttggcattagtattttctaaaaaagtttagaatgtgtgtcaatttataatgattatt
ttttctgtaaagcaaaagatccctttttctattttgctaggaatttggtgatctaatcct
aaatttaaaagatttgttggaaaaaatttttaggaaactcaccttcctcatctaaaagaa
aaaggcattttagaaaaaactaaagaaatttctcatgagcgtgacactcattttagtgct
ttgtttccgtgcacttaaaaataattgagaagaaaaactcaattaaaattttgtctataa
gaaatgttttccttgccaaaccttgatttgtaatgagctcttatatgcagaacacatttc
aaatgagttttgctatgggctgcccccggggtggcaatttattttaagagtattttctgg
taaaaagaaaaatgtgtattttaagatgaaatattttcttgatgtagcagaatatttcct
agttcatttgacccatttgatattttttaaaccatcctctggcatgttgaatatttttgt
gcacctaaaacttaagccaatttcaatcttatttgtgattacctttctccttccaaaaaa
gctttatctattaccaaaagtcaacccgcctaaaagttcaacttgttcatcttgaacttg
gcctgagaacattttctgggaagaggtaagggtgacaaatggaacatcagaaacgtatct
tgcttgctaattattttaaacactttaatgttggtattagagtattatcttcataagtta
ataaataaaaaaaaaaaaccccacacaaacacaggctaaattatgtagacagtttactcc
acagtgagcttgggaaggtatcagactgttcaaaatgttagtattacaagagctgtctct
aaatgcagcattaacactgccctctaattttacaaaagcattttaaaggatcaaaagggc
ggaaaaataacttcttggaatagaagatcctgttaccttaaaccattattttcttcacct
ggttatatatcaatgtgccttcaattaccctttctctgtggaggtgatgaacaaagcttt
taagttgttctcctaacccattattggagatgatccttatcaaacccttctctccctgcc
tccccaccaaccttgtagactggaacgtgcctagattgccctaatgggaactgttctgtg
cccgtgctggaaatctgggatgcttacttctgggttctgattctcagtgagtggagccca
ttcatccaggcaggtttccatgctatgagtggccctttcgttctgctctcacactcccca
cattgaaagctgagtcatcgctgctttggatggctacctcctctttagccccgtgcccgt
ctcacacagcctttgtcttccacctccacccttgcagtaggcatctcccagttggtgcct
tagtttcaaatcccagttgccatctaagatccacccaaacttgattttgtcaccctctgg
attagaatccttctgtgactccgctgcccatgaagtccaaatgacttacttcctatgggg
tgaaaggtccagtggggactgtccgagggttccctctaggagtatttcctgtcatgatga
actgtgtgcagctctgcagacactcccagcacctcttcgactttgctcctgcttcaccag
tgatgtcctccctggggtcagtttaccctgcatgggaggtgaattccctgggggaaactt
aggctcccttctgctgctcttgtgcagtgcacggggctgtcctcattttctccattcccc
attgcttctttaatgtctcagtgcacttccttcattccattgccaaaatgcaagcccctt
gagggcagggaccatgcttgactcgtttttgtacgcctaatgcctagcacagagttgaac
acattactgccaattcatttttttcaatgacaattccataaacatcattaggcattaggt
gttcagctctgcatataaggtcttcagctcatcagcaagacagttacaagtataaaccac
ttcctatttcggaatattttaatagtcaacatatttgtatacccacattctcttgttaca
attattgccagaaagccaattgataagctttcaaagtgggcttatcacacccctccaaaa
atagatttttgttttttctataaacagaaatttcagaaatgagatttgagagatccgact
gagaagacccttcagtaaaatgtgacatgacttaccttatgctgtaatctgtattccctc
aggatttaagagcttcctagcataaaatctttgctaaacgtttgtatacatgttattggt
gctccgaaaaatagtcaatggaatggtgcactacaattgggctttatcatgttattttga
acctcgtgtagattatagtaaagcaaaccattcagtgtgttccaggaaattatattagat
ctgtgtttctatcagctcactggaataatctgataattgttacttttacttggtatggct
gcaagaatagtggaaagaagaggacttgagagttggtcgaacccaggtttgaaatctggc
ttagtcatttttcagctgttatcctgggtgagttttgccaactttcttagcttcatttcc
ctcattaatacggtgggacatgacagctactcttgcactgaaaattaagttagattacct
gtctagcatacccatcatcatacacttactatggtcacattttgtatttaaaataaacta
atatgaaaaatatttcttttttttttacacagaattatgattctcacagggtatataaat
tactgattagaattatttatatgtggccaattcttaatgtcattgggaatgctgtttcat
ttcaatcctcaaagttactgtagcacagaaaatatcacaatttcctgtagggacattatc
agtaagttctgcagggaacaaacagttgacattaaaaatcagtactctgcaattgtcact
gttattatctgctagaaactctgcataatgcattttaaaccaccaaggctggctgccaca
tccatgtgaaatgcttgaattttatggtgcttaaatatttaataattcatgggaaaaatg
tgaaatgtgtctaataaattgcatccctttctctaacctctggttgtaaagttaaagact
ttcagcatgtaacttttgcaagatgcctggtctgccattggcacttaaatctttgttgta
ttacgatttataatatggttcattatatataaaattctgtgatgacttccaaaaa
>Rhesus Col4a4
agaatgcgaaattcaccaacacgtggccaagagaaacttcctagggggctaagactttct
agactgtgctaagagacgtcatggtgctcattttggactctctttcagtagttccttctg
ttttgtcgtggttattcccagagtcctctggttccttgacacattaagcaaatgctgcac
ggatggatctgtttggacctcccagtctagatggaacctagatactcttattttactgag
gatgaccgaagaactggctttatttaaacatatgctaattctcagaaaggcaagtagagg
ataaaggccagattacaaattacattactgaaaacttcatttgtgggttaacagtatctc
aaacaatagaagtcaattactctataatacagtgggcttctggatggattttacaggaaa
aaataaacaggtcaatgaatgaaactagaaagcagagattttcaacatttcagaatgatt
tcctctgtaatctatttttccatatactttaaataatggtaaaaccacgacccaaagtga
ttttttttttaaagaagaaaaaaaaaatatcacactgccagcattaacagttcgtttcaa
aggagaatgaatcatgatgccagaaaggcccacagtcgccgtattccagagatgtgacat
tagcataaacgcatcacagatgaatataaaacattatgttctcttctgcatttttcagag
aatagaaatgcctactttggcaacccttttgaaaagtagcaattatggaaaaaaatatat
tcaataagagattaggagcctaaaagctattagtgaatattaaggtagttattcacaaaa
attgactccccattgcagggaacttccagacagaccacttttccccagtcggggtccggc
gtgtcaccggtgcgtgcgtgctaatgggactggcactacatggggcttactcaggcaggc
acacgcttcatacaaagcatctcactctcctccccaggagagcctgcacagcttcctgca
ctcacaacggacacttttctccacacacataatggcagctcactcggggacgtgacagac
ctatcattatgcacttgggagaaaattaagggccgacttaattaaacttaggtaagaaga
ttcatttaagtcagggttaccccaccaggaggacatggcattatctttaaacgaaacaaa
gacgatttataatttgaattttatgctctcgtggttggctgttacaggagcatcccattt
tgccaattctaaagacattcttgtattttatatcagtctcataccaaggtaacagtttga
catttggcattagtattttctataaaagtttagaatgtgtgtcaatttatactgagtatt
ttttctgtaaagcaaaagatccctttttctattttgctaggaatttggtgatctaatcct
aaatttaaaagatttgttgggaaaaaatttttaggaaactcaccttcctcgtctaaaaga
aaaaggcattttagaaaaaactaaagaaatgtctcatgagcacgacactcatttcagtgc
ttagtttccatgcacttaaaaatcttaattgagaagaaaaactcaattaaaattttgttt
ataagaaacgttttccttgccaaactttgatttggaacgagctcttatatgcagaacaaa
tttcaaatgagttttgctatgggctgcctccggggtggcaatttattgtaagagtatttt
ctggtaaaaagaaaaatgtgtattttaagatgaaatattttcttgatgtagcagaatatt
tcctagttcatttggcccatttaatattttttaaactatgctctggcatgttgaatattt
ttgtgcacctaaaacttgaaccaatttcaatcttatttgtacttacctttctccttccaa
aaaagctgtatctattaccaagtcaactctcctaaaagttcaacttgttcatcttgaact
tggcctgagaacattttctgggaagaggtaagggtgacaaatgaaacatgagaaacgcat
cttgcttgtttaattattttaaacactttaatgttggtattagaatattatcttcataag
ttaataaataagttaaaaaaaaaaaaaagaacccacacaaacacagcctaaattatgtag
acagtttactccaagtgagcttgggaaggtatcagactgttcaaaatgttagtattacaa
gagctgtctctaaatgcagcattaacgctgccctctaattttgcaaaagaattttaaagg
atcaaaagggcagaaaaataggaaaaataacttattggaatagaagaccctattatctta
aactattattttcttcatctggttatacatcaatatgccttcaattactctttctctgtg
gaggtgatgaacaaagctttcaagttgttctcctaacccattattggagatgatccttat
caaaccctcctctccctgtctccccaccaaccttgtagactggaacgtgtctagattgtc
ctaatgggaactgttctgtacctgtgctggaaatctgggatgcttacttctgggttctga
ttctcagtgagtggagcccattcatccaggcaggtttccatgctatgcgtggccctttcg
ttctgctctcacactccccacattgaaagctgagtcatggctactttggatggctacctc
ctctttagccccatgcctgtctcacatagcctttgtcttccacctccaccctttcagtag
gcatctcccacctggtgctttagtttcaaatcccagttgccatctaagatccacccaaac
ttgattttgtcaccctctggattagaatccttctatgactccactgcccacgaagtccaa
atgacttcctatagggtgaaaggtccaggggggactgttcgagggttccctctaggagta
tttcctgtcacaatgaactgtgtgcagctctgcagatgctcccagcacctcttcgacttt
gctcctgcttcaccagtggtgtcttccctggggtcagtttaccctgtgtgggaggtgaat
tccctgggggaaatttgggctcccttctgctgctcttgtgcagtgcccgtggctgtcctc
attttctccgttccccattgcttctttagcatctcagtgcacttccttcattccattgcc
aaaatgcaagccccttgagggcagggaccatgcttgactcattctgatatgcccaatgcc
tagcacagagttgaacacactgctgccaattctttttttcaatgacaattccataaactc
attaggcattaggtgttcagctctgcatataaggccttcatcagcaagatggttacaagt
ataaaccatttcctacttcagaatattttaatgttcaacttatctgtatacccacattct
cttgttacgattattgccagaaagccaattgataagctttcaatgggcttatcacactcc
tccaaaaacagatttttgtcttttctataaacggaaatttcagacatgagatttgagaga
tttgagaagaccccacagtaaaatgtgacatgacttaccttatgctgtaatttgtatttc
ctcaggatttaagagcttcctagcataaaatctttgctaaacgtctgtatacatgttatt
ggtgctccgaaaaatagtcagtggaatggtgtactacaattgggctttatcatcttattc
tgaacctcgtgtagattatagtaaagtaaaccattcagtgtgttccaggaaattatatta
gatctgtgtttctatcagttcactggaataatctgataattgttacttttacttggtatg
gctgcaagaatagtggaaagaggaggacttgagagttggttgaacccgggtttgaaatct
ggcttagtcatttttcagctgttatcctgggtgagttttgccaactttcttagcttcatt
tccctcattaatgttaatagctactcttgcattgaaaattaagttagattacctgtccag
catacccatcatcatacactcaatgaaggtcacattttgtatttaaaataaactcatatg
aaaaatatttgtttttattttacacagaattatgattctcacagggtatataaattactg
attagatttatatgtggccaattcttaatgtcattgggaatgctgtttcatttcaatcct
caaagttactgtagcacagaaaatatcacaatttcctgcagggataatatcagtaagtcc
tgcagggaacaaacaattgacattaaaaatcagtactctgcaattgtcactgttattatc
tgctagaaactctgcataatgcattttaaaccaccaaggctggctgccacatccatgtga
aatgcttgaattttatggtgcttaaatatttaatgattcatgggaaaaatgtgaaatgtg
tctaataaattgcatccctttctctaacctctggttgtaaagttaaagacttttagcatg
taacttttgcaagatgcctggtctaccattggcacttaaatctttgttgtattacgattt
ataacatggttcattatatataaaattctgtgatgacttccaaaaacaa
>Cow Col4a4
gatcccacctttcacaatcaggtcgccaagagaaacttgccaggaggctgagacatccta
ggatgtgctaagagattcagtggtgctcatcttagactcctggtttagccgttccttctg
tttcgatgtggttattcccagaggactatataattccttcctctgttctggacagattaa
gcaagtgctacacatatggatttgtttggacctaccaatctagacgaaacccagatattc
ttctttcatgaggatagtgggaaaagctggctttatttaaaagtatgctaattcagggga
aggcaaatagacgataaaagccagattacaaatgacattactggaaacttcattcattgg
ttaatagcaactcaaacaattgaagtcaattactctataatacagtgggcttctggatgg
atgttacaggggaaaaaaaaaaaaaaaaaggccagcaaatgaactaggaagtagaaattt
cctacgtttcaaaatgatttcctctgtaatctatttttccatgcactttaaataattgta
aaaccatgacccaaggagattaaaaaaaaaaaac
>Dog   Col4a4
ggaacccacaactcaccaacatgtctccaggagaaacttcctcgggggccccaggagccc
cggctgtgctaagagattaatggtgctcatttcagactccagtttcagcggtcccttatg
tttccatgtggctattcccgccatcccgtcattcctccctctgtttgggacagattaagg
aaatgctcccctatggatttgtttggacctaccaacctagatgaagcccagatattctta
tgttttggaggatgatggaagagctggttttatttaaaattacgctaatttcacaggaag
gcaaagagatgataaaggccaggttacaaattatattaccgaaaacttccctcattggtt
aacagcacgtcaagcaattgaagtcaattactctgtgatacgttgggcttctggatgggt
tttgcaggaaaaaaataaataggccaacaaatgaaactagagagtagagatttccaacat
ctcagagtgattccctctgtaatctgtttccccgtgcactttaaataattgtaaagctgt
gacccaaggagaggtagaagaagacccacaccgccagccttaacagttcatttcgaagca
gaatgaatcattatgccaggaaggaccacagttgctgaattcgggagatgttacattagc
atagacacatcacagatgaacataaaacatgttgtcttctgcatttttttcagagaatgg
aagggcctactttggcaacccttttgaaaactagcttttatggggggaaaatatattcaa
taagggattaagagcctaagagctgttaatgaatattgaggcagtgattcacaaaaaaat
tgactccctgttgcagtgaacttccaagcagacagcacttccccagtcggggtccagcca
gccttcggtgtgtgcgcactaatgggactgaagccacatggggcttctcaggcgcgtgca
gctcacacaaagcctcctgccccttccccaggagcacctgcagagctgcctcgaagccca
cccggggacgcttttcccccaaaacataatggcattttatacagggaagtgacagcgtta
tcattacgcacttgggagaaaattaagggccggcttaattaaacctgggtgagaggagtc
atttaagtcatggtcaccccaccaagaggatatggtgctatttgaaaagaaacaaaaaca
acctacagcctgaattttacgttcctgttcctgtttttttacagaagcatcttgttttgc
caattttaaaaccattctttttttttttttttgtcagtattctactaaggcagcagtttg
acgcttggcattaatatattctataaaagtttagaagatatgccaatttatgatgagtgg
ttttctgaatagcaaaggtatacatttcctattctggtagggattcaggggcctcatcct
aaaaatcagaaagcttgtgagaaataaatgatgggaaacctgccttcctccttcaaaaac
atgtcattttagaagaaaaaaaaaactgaggaaatgtctcgtgagcacgtgacactcatt
ttcgtgcttagtttcaacccacttaaaaataattgagggaagaaaaactcaattaaaatt
ttgtttacaagagttgttttctttgccaaacattgattagcaatgagctcttatatgtag
aacgtatttcaaatgagtcttgctatgggctactcccgggatggcaatttattttaatac
tttccagtaaaaaggagggaaaaaaaatgtacactttaagatgaaagcagagtatttcct
agttcgtttgacccatatactgattatttttaatcatactatggcatatttattaaatat
ttttgaacacctgaaatttaagccaatttcaacttcgtttataattacattttcctgctt
ccccaggcttattatatgttgttaccaaacatcaaaccttctaaaatttcatcttgttca
tttgtgagtttggtctgagagcatttcctgagaagagatagggtgataaatagaacatca
gagacataccttgcttgcggaagtatttttttttttaagatttttatttatttattcatg
agagacacagagagagagagaggcggagacacaggcggagggagaagcaggctccgtgca
gggagcccgacgtgggactcgatcccaggaccccaagatcatgccctgagccaaaggcaa
gacgctcaccctctgagccacccaggtgccctgaagtattttaaagacatcagaatatta
tcctaataagcttgccaaatgcatcttaagacacaggttgaattaagtgggcgatttact
ccacggtgagcctgggattgtgtttgagactggttgttcaaaatactgacattgcaagag
cccctctctgaatgctacacagttgttgccttcggatcttgaaaaattattttaactggt
ctaaagagcaacacggtggaagaaatgactccttgggttagaagactctgctcgcctcac
ctgtttatgtatcagtgtacttggaaatatcctttctgtgtgaaggatgagcaaagcttt
agggtggttctaatccagggctggtcatgagccttctccaactttccttcccaggagccc
cctcccccacctcctggctggaatgcacctggattgtgcagggggtcacagggcggcagg
gggccgtctgtttcctcctggtctcttattctccatgagtggagcccatccacgcacctg
tccaggtacccagcctctgtgctgcgagtggtgggtggctcattctttctcatcttcccc
agacctaaaaactcaggtaaaaaggagggaaaaaaaatgtacactttaagatgaaagcag
agtatttcctagttcgtttgacccatatactgattattttgacccatatactgacccctt
cctggggattgctgcatccgcccccccacccccctgccccatactcttgatggcaaacag
ctcccactggatgcctccactgcctaacgccagtcctttctccacgaggcaaacttgatt
ttgtttttagaaatgggttaaaaatcattcaatgactcctgaaatccaagtgacttcccg
tggggtgacaggctgccaggctgcccgcagctcacctgtaccctcatcccagaggcatgt
cccagctctgtgacttgctcctctgctctttctcccagtgataagtaagtttctccccgc
tcaagtaagtttacctgggacactctgctccttttgttaaaaaatatttttgtttgaaag
atgttatttatgtgtgagagagggagacagcacaagcagaggtagcagcagagggagagg
gggagaagcaggctccccccactgagcagggagcctgacgtggggctcgagcccaggacc
ctgagaccatgacctgagccaaaggcagtcccttaacagactgggccacccaggtgcccc
cacctgcttgtttaaagactgaatgaacttctgggggagggtgtacgaatttccccatgg
agacttggagtccctttcagtgctcccagttcgacaactgggcttggccgctctcaggct
ccctcctcgctcctgtgaggtctcatcacgcctcctccatgctcttgctaaaatgcaagc
ccctcgagggcagggccatgctttgctcagctttgtacaccccgtgcctacggggagctg
agtgcaatattgatagttgcaatattgataggttcattgacagttcagtgagtatcgtta
ggcgttaggtctgtgcacatagggttctcgtggacaaaatggtaatagaaaccatttctt
atttcaaaacatgtgaagctgccaatgtacctgcacaccccgaatctcctcttaacagtt
attgacagaaagccaatggatggtctttaaccatcatcgccccctgaaatatagcttact
tttctaaaactgaaatttcagaaacgatgagatccatgagatttggctgagagaaggctc
ctcactgaaatgtgaccagactcaactcctgctgtagcctgtcctccctcctcatgtaag
agcttcctagtcaagatcacgccgatgaagtttgtgtttatgtgtttggtgcttaggaaa
atagtcaatgggacggtccacgaaaactggatttttatcagattttattttgagcctctt
acagattataataaagcaaaccgttctgtgtgttccggggagttgcattagagttgtttc
tatcaacccaccaaaccgaatttggcaattctttactttcattcggtatgaccgcaagaa
tagtgggaaaatgtgggttttggagttggttggaatctggctctgtcactttccagcggg
gtcacccggggtgagttacacctactgtctgaacctcattttcctcatttataaaatggg
acataacacctactcttacattgaaaattgagttagattatatgtctagcatacagcagt
cattatgcatttattctggccacatctttttacaacaatttaatatgaaaaaacatttct
tgattttttttttttttttttttggtccatagtagaattgtatcatgattcttacagggc
atagaaattactgattagaattatttatatctggccaattcatagtgtctttgggaatgt
tattttatttcaattctcaaagttactgtaacctgtcccccccccccccgcacccccacc
cccccacacacaaatcacaatttcctacagggacattatcaggaagttctgcagggaaca
aaacaatcgacattaaaaatcagtcctctgcaattgtcactgttattatctgctagagac
tctgcataatgcattttaaaccaccaagactgactgccacatccatgtgaaatgcttgaa
tttatggtgcttaaatatttaacgattcataggagaaaatgtgagatgtgtccaataaat
tgcatccctttctctaacctgtggttgtaaagtataaagactttcaaatgtaacatttgc
aagatacctggtcggttattgacacctaaatctttgttgtattacaagttataatattgt
tcattatatataaaattctgtgatgacctcccaaaacaa
>Rat Col4a4
agaattcaaaacatgccaacaggcatcaaggcagacatcccaatggaggagaagattccc
tgactattctagcaaactcaatggtgctctctccagactctgttagccatgccttgtctc
agcacagttattcctagcctcctcctcctcctcccctccttagagcaagcaaacactgcc
cacgtggagttgtttggcccccaccacattctccttttattgagatgatgggaggacagg
ctttatttgaatgtgtgttaattcccagaaaagcaagcgaatgacaaagaccagattatc
aacttcattcattggtcgatagagtctcaaacaactgaagtcaattactctgtaatgcat
tgggcttctggctagattttacaggaaaaaaaaatataaatagaccaacaaatgaagcta
tggagtagagattttcagtgtttcaaaatgattccctctataatctattttttttttaaa
gccaggcactttaaataattgtgagaccatggcccaaagaggttttttaaaaggaggaag
aaaagaaaagcaacctttctacactgccagcattagaggaatcatttcaaagcagaaatg
ggtcattatgcaggaaggcctgcagtcctgtgttccggagccccgacattagcataaaca
cttcacagatgaatttaaaacgttacgttctcctctgcatctcacggagaatggaagtgc
ctactttggcaacccctttgaaaagtagcaattatagaaaaaaatatattcaataaggga
ttaggggcctaaaagctattaatgaatattaaggtagtgattcacaaaaattgactcccc
ttcccagggaacttgcaaacagaccactttcccccagttgggggccagcctgtccttctg
ctaatgggactgaagccacatggggcttactcaggcaagagagagcctgatacaaagtca
agagctctcctccccaggagaacctgcgaggctcctcctccacacggggcggctcactcc
ggaagtgacagggctattattatgcacttgggagaaaattaagggctggcttaattaaac
ttaggtaaaaagattcatttatgtcagggtcaccccaccaggaaggcatgggggctcgct
tgcacggaaaacaaagaccatatccaatctgaattttgtgttcctgagttttgttttgtt
ttttaaatgggagcatctgtctcaccaattttcaaacattctttatattttattagcatc
atggcaagacagctgtttgacactggtacttagcagctcctgtacacggaaaggatccac
atcaatttgcagtgactttctccttaccaaaagctctgcttgctatcaagtcagggatgt
ctacaaatcacaaattgaaaggttttgctagaaaggttttttttttttcttctcgaaatt
caccttcctcagctaaagtaaaactgtcattttaatggaaagggagttttttttcccccc
tgagagaccctcgtgtcagagctcagttttcagtgcacttaagaataattgaaagaaaaa
ctcaattaaaattttgtttctgaggctggggagatggctcagtggctaacagcacttaca
gctcttgttgaggacctgaatttagttcctggcatccagttcagtcagctcacggtcacc
aggaactccagttcccctttctggctcccctgggcccttctgtacatatgcaaacacaca
cacccacagacgtactcatacacaacatgaaaaaccaaagaaaataagagtatttctaag
gtgtgttttccttgccatcgtttggtcagtgatgaactcctttatgcagaatacattgag
catcttttttccctttctgaaggctgtctgtaggatggtagtttaagagaattttctggt
aaataacatctatcctattttatgttttaagagagcaccctagtctgtagttcaggttgg
cttggaactcactacataaccccacattggcttcaatatcctggcaatcccctggagctc
agaagtgctagaagtccagccttttaaaaagaaacacggtttttgttttgctttgaagac
attgtctcagcctggcctgggactcactatataaccagggctgaacatctctatcttaac
atcaaatgctttctcgaggtagcagaatttttcctattgacccatctgattttaagttca
atgctgtacgtgttaaatatttttccagtgtctgaaatcaaagctcacttcttaatttac
attattcttacgtttccagaatctatatctatcatcctaaagcaggcctcctgaaatttc
atcatgaacttggcatgagaacatgttccaggaagaggtcgttgggaatagctgaactgt
tagaacacatgtttgctttgctacatcacgttaaacccttcagcctcgctgttagaatat
taacacacttcaagtaagttaggactggttaaataaggcgggcaatttaactacccgaga
tagtgagcatgaagcagctcgaagtatagatcccatgatcctcttgtgaatactacaagg
attggtgatgcatttagaaatggtccagaaggcaataggaatagcattcttgggacagaa
gagcatattatcttaaagttatcattcctctttccacctggtggtatatcaatgtctttg
gaacagccttgctcaatgggggccatgaacaaagttttgcatttattctattccgttact
gtgatggtcttatctaaatgtccttttcaagacctctaccctcgatgggctggaatgtgc
ctagagccctcctgggaattattttgagtgcagagggggtgtttccttctgggttctcat
tcttggtaagtggaagccaccaggcgtccaagctttgtctggtcggttccccagactgaa
actcacatccctgctcgtgtgggttgccacttcctctccaagcttcttgctctcacagat
ttccacctagcctcttacagatgtctccagtttggaattccagtcatcctctaagtttca
tccaagtgagactcttatcttttggcttaaaatcctgaatgaccacactgcctgtggagg
ccaaaatgacttcacatggggtaagaggtccatcgtgaaccgaagctgactgccggggag
tgccttttgttagtatgagctgcacacggctctgcagacactcacatgcctgtgtgtcct
tggcttgtctttgtgccatccgagtccttcccagggcccattggtttggtagacacgttt
ctcctagcacaatggattagtggcaggtagatgaacttcccaaagagatggggggggggg
ctgtctcctctctgttgcttctctaatgtctcaggacaattccttcattccgtagctaaa
aactgaagccctgtgaggcagggaccatgctttgctggtgtttagatgcccatcagtagc
tattattggcttgattctttcattcagtgacaatttcctataccttggtaagcctttgat
gtacagctctgcatataggatctcgacggtaaaaggctgaccagcatacgcctgtcttac
ttcagaatatcagaaagtaaaacatagccacacatccataatcccttaacacaattacca
ccgtaaagccagtcagcaagcattgatccttcttcactccaccgttaattatttctctat
gaactgaaagttcagcgatgaggagatccattcctaggtttgttggcagcaagaagatcc
ttttctgaaatgacacgatgactcagccgcaatctgtattgtctcatgatgtaaagggct
tcttggcaccaacatcctctacactgtgtgtttcgagcccttagataaagtcggcagaat
ggcttaatgggaactgaactccatcagggtctccttggcacttcctgcaggtcaccacaa
aactgaccattctcctttgtgacccgtgtttctacaagcccactggaataacagttgtcc
ctctctgatttggtatggctacaagaacagtgggaacataaggacttgtgagtgggttga
acccagattttaatccagttgcgtccctttgagctgtgttaccatgggcgagttccgcta
aaatgccctcatttctaaggtaggaaggatattacactcatgttgagaattaaagttatt
acctacctagtgcatcgcagtccccattcaccaagtatggacacatcttctatgtaaaac
aaggtattttaatatgaaaattatttcttgcttcccctcccaacaaaattacatgctgct
tctcacggcatataaattactgattagaattgtttatacctaaccagttcttaacatctt
ctttatttcaagtcacaaagttactgtaccacagaaagtaccccaatttcctgcagggac
gttataagtaaggtctgcagggaacaatcaacccccatttaaaaaacaattggcattctg
caattgtcactgctactatctgcaaggaactctgtgtagtgcattttaaaccaggatgtc
tggctgccacatccctgtgaaatgtttgaattttatggtgcttaaatatttaatgattcg
ttggaaaaatgtgaaacatgcccattaaattgcatccgtttctctaaa
>Mouse Col4a4
agaattcaaaacatgccaacatgccaacccgcatcaaggcagacatccagtggaagacaa
acttcctcaactattccagcaaattcagtggtgctctctccagacttctgccatgccttg
ttctcagcgtggttattcccggcctctcctcctcctcctcctcctcctcctcctcctcct
cctcctcctcctcctcctcctcctctatggatcaagcaaacactgtacatgtggagttgc
tcccccttctccttttattgagattatagagaacagactttatttgaacatgtgttaatt
cccaaaaaagcaagcggatgacaaagaccagattataaacttcattcattggtcgataga
gtctcaaacaactgaagtcaattattctgtaatctattgggcttctggctagattttata
ggaaaaaaaatataaataggccaacaaaggaagcgatgaagtagagatttttcagtgttt
caaaatgattccctctataatctttttttttttttaagccaggcactttaaataattgtg
agaccatggcccaaagaggtttttaaaaaggaggaagaaaaagaaaaccaacctttctac
actgccagcattagcagatcatttcaaagcagaaatgggtcattatgcaggaaggcctgc
agtcctgtattccagagcctcgagattagcataaacacttcacagatgaatataaaacat
tatgttctcttctgcattttacagagaatggaaatgcctactttggcaacccctttgaaa
agtagcaattatagaagaaatatattcaataagggattaggggcctaaaagctattaatg
aatattaaggtagtgattcacaaaaattgactcccccgtcccagggaactcgcaaacaga
ccacttttccccagtcgggggccagcatgtcctcctgctaatgggactgaagccacatgg
ggcttgctcaggcaagggagagcctgatgcaaagccactggctttccttcccaggagaaa
ctgtgaggctcctcctccagatggataatggtgactcactccggaagtgacagggctatc
attatgcacttgggagaaaattaagggctgacttaattaaacttaggtaagaagattcgt
ttatgtcagggtcaccccaccaggaaagcatggggctctcttgaacagaaacaaagacta
tagccaatctgaattttgtgtccctgtgattttttttttttaaattggagagcatctgtc
tctccaattttcaaacattctttatattgtattagcatcatggcaagacagttgtttgac
actggtacttagcagctcctgtacacgggtaggatctctgtcaatttgcagtgacttttc
tgcataccaaaaggtctgcttgctatcaagttggggatgcctacaaaccacaaattgaaa
ggtttgctaggaaagattttttatttttttttgaaactcaccttcctcagccaaagtaaa
attgccattttaatggaaaggaaggattttttccccactgagagagacactcatgtcaga
gctcacttttcagtgcactttagaataattgaaagaaaaactcaattaaaatgtggtttc
cgaggctggggggcaggggggcgactcgggctaacagcatttactgctttttcagaggag
gatctgaattcagttcctggcacccaggaactggctcccagtcaccaggaactccagtcc
ccctttctggctcctaggggcccttctgtacccatgcaaacgcccacccacagacatact
catacacatagaaacaaaagtaaataatgatacttctaaagagtgtttgccttgccatca
tttggccaatgatgaattccttcatgcagaatacatttagcatttttatctctgtaggat
gtctatgggatggcattttaagataagtttctggtaaataacattttattttattatgtt
ttaagatagcaccccagtctatagttcaagttggcctgaaacttgctacacaacctcaca
ttggcttcaatatcctggcaattgcctggcgtcccagaagtgttagaagcccagccttta
aaaaaaaaaaaaaaaaaacacggtttttgttttgctttgaagacgttgtctctgcttggt
ctggaacttgctatataaccagggccaaacatctctattttaacataagatattttctcg
atgtaacagaagtttttctattgacccatttgattctaagttcaatgctgtgcatgttaa
atattttttgagtgtccatttctcctttatttacattactcttacgtttccagattctac
atttatcattctaaaccaggcctgaacttggcctgagaacatgttcccggaagaggtggt
tgggaata
>Opossum Col4a4
ggagtatagcatcaccttgctgatgacacacagagacttccttggggaagaagggagttg
ggttaaaagattctaatggtgctttattacagggatttaatttttcaaataatccttgat
ttaaacatggttatcctgacagtactgtaacccccttcccagtttggtacagatcaagca
aaagctaggatctggctggacctctccatttaggtagagctcaggtattgcttttcatct
tatggaggatgaaagatctggctttactgaccatgaatacttatttatagaaaggcaaag
aaatcacaaatggcttgattgtgccttctcttaaccagaagcttctttcatgggtttcat
aaaatccctagttattgaagccagttattctcatagcaaagaaggccaatggatgacttt
tataggaaaaaaatgtaatccaacagagccagaaaatgaaaatcgtttttaaaaaattgt
accaggttttcctcaaatcatcatagaattctccaagcactttaaaaaggtcgtgaaacc
atgatccaaagacacaaagaaaccagtccaccagtgttaatagttcacatgcaaggtgaa
atgatcattaggctaggaaggctcacagtcactatatcccagaaacacatcacatttgca
taaaaacatcactgaggagcataagccattaccttctcgtttgcattttttccctgagaa
tggaaatgcctactctgacagcccttttgaaaagtggcaattatggaaaaaagtatattc
aataagggattaagcccctaaaagctgttaatgaatatgaagacagagattcataaaaat
ggaccccctaatccaccaaacttccaaacaggtgattttcctgcatgcaagggatatggt
ctgtcctgaagtgtgtgcatattaatggggtgccacacacagggggaaggtggcagtggg
ttagagaataagagtattcactgtatacaaagcatctcctcaccctcccttggaaagact
gcccagttcctttacatcttataattgacacttttctctccattacattaatggtacctt
atgtggaaaattggcagagccatcattatggagagaaaattaagggttggcttaattaac
cttaagtaagcatattcacttaggccaaggtcatgccactgaaaagacacagaaatattc
ataaatgaaagccacagtgtgctatccactatagatgtttatgtatgtatgttatgtttg
tatgttagattctccttttccaaaatttctcatcctcaaatgttatatttgtatagtaag
gcaaagcagcactttgacatcggacagaatgatattttcattaaaattcagaacatgtct
atgtcttaatttttaagtatagtcatcagtataccaaaggatccagtctccatttctcta
agaatcccgaatcccaatactaaaatcttagaatagtaattaatttccatttctaaaaaa
ggcctgccacaacaacaaattatagtctctagactttttagaaatcccaaagaaacttta
gtctgtgaaatctagagaaaaaaataatcattgactcatgacacaatgaatgatactcca
aaagactgggatttaagttatcctaaagaaaaaagtacccacaaaagaaaggcaaggagt
ccactttaaagaattgaagtatgtagaggatgaaattatatgagagccaggaagatcccc
acatttaggactagtgatggatgggcttttgatatccagcatcaaaaatggaagcaaaga
ctgtggcatccttattttgaggtcttttttggtttagaggaaaagcttaaattacaaaat
aaaatgtcacaggtttatgtttccaagtgtttttttaaagaacaataacaaaaacatttt
atatgttttaatgacaacatgtttgccatggctgatcaaattaggtatttagagtaccca
gaattcaatgtcaactaaaaaaatctataattaaccttttgctttatctcaatatttttt
tcctgttaaagaaaactacctagatatatttctagaacttaatttcataaatcatttttt
ccattgccaattggcaagcctctttaaaaggacttcagagtgcttgaatatgggctttta
tgagcccattattggttctaacacatgtggagtaaacagagagatataggcatatcacat
gtgaagtcaaacattttaacatggactttacaacattctatttatttctatttcaaatac
ataaaaataaagtcttaaatcagggaacaatttgatctgtagtgtgtctggaacagagtt
tttggaatccttcaaaatacctgtatcttaaggtctcatctcactctcccaaaccagcat
cagtatctcaaaaaaaacaaataagcaacaacaacaacaacaacaacaaaaacttgtgat
tttcaacagcctgaaaagaaatgaacacaatccccagggaaaggtctttatgtactatgg
gagttccttttgctaatgcccaagattctttattgacttatttttttatgtgtgggtact
ttcctttctcttttcaaaataagtttgctagattaaaataaaatgtaccctccttccttc
ataccccacccccaccccattgaaccctcccttgtaaaaagctttttagcattccattat
tttggatttcaattctcaaagtcactctactggaaagatgactgcaattccccgtggtga
gaatgccatgaagttctgcagagaactgaacaaaatctgaattgaaatttgtattttgca
accatccttgctgttcaaggctcagcactctgcataatgcatttaaaaacaccaaggctg
actggtgcacacacttgaaatgcttgaatttttatagtgcttaaatatttaatgattcat
gaggaagaatgcaaaatatgtgcaataaattgtatcactttctctaacttgtggctgtaa
aattagaaaatctctcaacacataatgtctacccggtgataaaattcagcaattgacggt
gaaagctgttatatttccatctagcaacctggcttgtcttccataaaatactatgatggt
ctccaaaaa
>Chicken Col4a4
caagtgaaacaaattaatagctagagtgagacgaaaaacatgctaaagacttaaacagta
tttaatatgtaaatatattttaaagtgtgtaactctttttgcttgaatggatatataaga
tggaaagatgcatctattcaatttcattcacccatgtgcacatatgtacaggtagtaaaa
tccagtgtaaactactggagtccactaccataatgggcaggtaacaagctgaacttgcag
ggttgaattaagtctggaataccaagaacacagtacatgattatgcaagatagtggattt
cctgttaaaagtggcatttagaacataatatggcatattataaagaactgtctcttaaaa
agtatataggtacagatgtgcaaacacccaaatgtcttcaagtcctagagctgaatttcc
caagctaaaagaaattttcccatgctgtttctgagggaaggggaaaatgtaattgttaaa
aacacatgattacacataataaaaccaacaaagatcaaa
