# Supplementary material for: Hypoxia-Induced Downregulation of miR-29 in Renal Tumor Cells Affects Collagen IV Subunit Expression through Multiple Sites
Source: Biomedicines. 2022 Dec 19;10(12):3286. doi: 10.3390/biomedicines10123286 (PMC9775538; doi:10.3390/biomedicines10123286)
Supplement: Supplementary file 1 [file biomedicines-10-03286-s001.zip › Supplementary Data S1/seq - col4a5.txt]

>human Col4a5
cattttgaagaattccttttgtgttttaaaatgtgatatatatatatataaaattcctag
gatgcagtgtctcattgtccccaactttactactgctgccgtcaatggtgctactatata
tgatcaagataacatgctgactagtaaccatgaagattcagatgtacctcagcaatgcgc
cagagcaaagtctctattatttttctactaaagaaataaggaagtgaatttactttttgg
gtccagaatgactttctccaagaattataagatgaaaattatatattttgcccagttact
aaaatggtacattaaaaattcaattaagagaagagtcacattgagtaaaataaaagactg
cagtttgtgggaagaattatttttcacggtgctactaatcctgctgtatcccgggttttt
aatataaaggtgttaagcttattttgctttgtaagtaaagaatgtgtatattgtgaacag
ccttttagctcaaaatgttgagtcatttacatatgacatagcatgaatcactctttacag
aaaatgtaggaaaccctagaatacagacagcaatattttatattcatgtttatcaaagtg
agaggacttatattcctacatcaagttactactgagagtaaatttattttgagttttatc
ccgtaagttctgttttgattttttttaaaaaacaaacccttttagtcactttaatcagaa
ttttaaatgttcatgttacataccaaattataatatctaatggagcaatttgtcttttgc
tatattctccaagattatctcttaagaccatatgccccctgttttaatgtttcttacatc
ttgtttttactcatttctgactggacaaagttcttccaaacaattctgagaaacaaaaac
acacacgcagaattaacaattcttttccctgtgcttcttatgtaagaatcctcctgtggc
ctctgcttgtacagaactgggaaacaacacttggttagtctcttttaagttacaaaaagc
caattgatgtttcttattctttttaaattttaaatattttgttataaatactcacaggat
accttatttccctagctatcatctcctgacttaatgttttttaaacccaccaatataaat
ttaattaaagatatatgttgtaaggat
>Chimp Col4a5
acctcagtcagaaacgctgaaagcaggagacttgaggacacgaattagccgatgtcaagt
gtgcatgaagaggacataacattttgaagaattccttttgtgttttaaaatgtgatatat
atataaatatataaaattcctaggatgcagtgtctcattgtccccaactttactactgct
gccgtcaatggtgctactatatatgaccaagataacatgctgactagtaaccatcaagat
tcagatgtacctcagcaatgcgccagagcaaagtctctattatttttctactaaagaaat
aaggaagtgaatttactttttgggtccagaatgactttctccaagaattataagatgaaa
attatatattttgcccagttactaaaatggtacattaaaaattcaattaagagaagagtc
acattgagtaaaataaaagactgcagtttgtgggaagaattatttttcacggtgctacta
atcctgctgtatcccgggtttttaatataaaggtgttaagcttattttgctttgtaagta
aagaatgtgtatattgtgaacagccttttagctcaaaatgttgagtcatttacatatgac
atagcatgaatcactctttacagaaaatgtaggaaaccctagaatacagacagcaatatt
ttatattcatgtttatcaaagtgagaggacttatattcctacatcaagttactactgaga
gtaaatttattttgagttttatcctgtaagttctgttttgattttttttaaaaaacaaac
ccttttagtcactttaatcagaattttaaatgttcatgttacataccaaattataatatc
taatggagcaatttgtcttttgctatattctccaagattatctcttaagaccatatgccc
cctgttttaatgtttcttacatcttgtttttactcatttctgactggacaaagttcttcc
aaacaattctgagaaacaaaaacacacacgcagaattaacaattcttttccctgtgcttc
ttatgtaagaatcctcctgtggcctctgctcgtacaaaactgggaaacaacacttggtta
gtctcttttaagttacaaaaagccaattgatgtttcttattctttttaaatttttaatat
tttgttataaatactcacaggataccttatttccctagctatcatcttctcacttaatgt
tttttaaacccaccaatataaatttaattaaagatatatgttgtaaggat
>Rhesus Col4a5
cattttgaagaattccttgtgtgttttaaagtgtgatatatatatatacatatatatata
taaaaatatataaaattcctaggatgcaatgtctcattgtccccaacttaactactgctg
ccgtcaatggtgctactacatatgaccaagataacatgctgactagtaaccatgaagatt
cagatgtacctcagcaatgcaccagagcaaggtctctattatttttctactaaagaaata
agaaagtgaatttactttttgggtccagaatgattttctccaagaattgtaagatgaaaa
ttatatattttgcccagttactaaaatgatacattaaaaattcagttaagagaagagtta
cactgagtaaaataaaagactgcagtttgtaggaagaattatttttcatggtgctactaa
tcctgctgtatcccaggtttttaatataaaggtgttaagcctattttgctttgtaagtaa
aggatgtgtatattgtgaacagccttttagctcaaaatgttgagtcatttacatatgaca
tagcatgaatcaccttttacagaaaatgtaggaaaccttagaatacagacagcaatattt
tatattcatgtttatcgaagtgagagaatttatattcctacatcaagttactactgagag
taaatttattttgagttttatcccctaagttctgttttgatttttttaaaaaacaaaccc
ttttagtcactttaatcagaattttaaatgttcatgttacataccaaattataatatcta
atggaggaatttgtcttttgctatattctccaagattatctcttaagaccatatgccccc
tgttttaatgtttcttacatcttgtttttactcatttctgactggacaaagttcttccaa
acaattctgagaaacaaagcacacacatagaattaacaattctcttccctgtgctgctta
tgtaagaatcttcctgtggtctctgcttgtacaaaactgggaaacaacacttggttagtc
tcttttaagttacaaaaagccaattgatgtttcttattctttttaaattttaaatacttt
attataaatattcacaggataccttatttccctagctgtcgtcttctcacttaatgtttt
ttaaatccaccaatataaatttaattaaagatatatgttgtaaggat
>Cow Col4a5
cattttgaagaattctttgtgtgtttttaaatgtgatatagatatacatatatgtatata
aaattcccaggatgcaatgtctcactctccccagtttcaccactgctgccaccatggtgc
tactatatacgaccaagagaacatgcgcactagtagatcctgaagattcagatgtacctc
agcaatgtgccggagcaaggtctctatttttctacgagtgaaatgaggaaatgaatttac
tttttgggtccaggatgactttctccaaggattataagatgaagattgtatattttgccc
agtaactaaaatggcacgttaaaaattcaattaagagaagaatcatactgagtaaaataa
aagactgcagtttgggggaagaattatttttcatggtgctactaatcctactgtatccca
gttttttaatataaaagtgttaagcttattttgctctgtaagtaaagaatgtgtatattg
tgtaaacagccttttagtgcaaaatgttgtcatttacaggtgacctgacatgaatcactt
ttacagaaaacttaggaaaatctagaatacagacagcaagattttatatccaggtttatc
aaagtgagagtttatattcttgtatcaagtcactactgagagtaaatttgagttttttcc
ccaaagttctcatttgacttttttaaaaaaggtcatttttagtcactttaatcagaattt
taaatgtacatcttacataccaaatgataatatctaatgatgcaacttctcttttgctgt
attctccaagacactcaacactagacgcccccagctttgatgtttcttacatcttgattt
tgctcatccctgactgggcaaattctcccatataattttgtaaaacaaaaacatttaaaa
agttgacgattttcttccctgtgctttttccataagaattattctcctgtggtctctgct
tgttcaagaactgggaagacaatacttagtttgtcttctctcttcaattacaaagccaac
tgatatttcttactgttttattttaaacactattatagtcatagaacaccttatttccct
agctgtcatcttctcactaaatgtttttaactcaccaatatcaatttaattaaagatatc
atatgttaaggatga
>Dog   Col4a5
cattttgaagaaccttgcgtgtttttaaatgtgatatatatatatatatatatatatata
tatatatatatatatatttcccaggatgcaacgtctcactcttcccaacttttaccactg
ctgccaccaatggtgctactatatatgaccaagagaacatgctgactagtaaccatgaag
attcggatgtacctcaacaatgtgccagagcaaggtctctattatttttttatgagtgaa
ataagaaaacgaatttactttttgggtccagaatgactttccccaaggattataagatga
agatgacatattttgcccagtgactaaaacagcacattaaaaattcaattaagagaagaa
tcatactgagtaaaataaaagactgcagtttgggggaagaattatttttcatggtgctac
taatcccactgtatcccaggattttaatataaaagtgttaagcttatttttctttgtaag
taaagaatgtgtatattgtgtaaacagacttttagctcaaaatgttgtcatttagatgtg
atctgacgtgaatcaccctttacagacaacgtaggcaaacctagaatacagacaagattt
tgtatccatgtttatcaaagtgaaagaacttctattcttacatcaagttactactgaaag
taaatttattttgcattccatcccctaagttcttatttgacttttaaaaaataggtcatt
ttagtcactttaatgagaattttaatgttcatgttaacataccaaattataatatctaat
agaacaatttctcttttgctgtattcttcaagattcttaataccagatgccctccctttt
taatgtttattacatcttgtttttgctcatccctaggcaaagtcctcccaaataattttg
agaaacaaaaatatgcaaaaaatgatgatttatcccctgtgcttcttctgtaagaattat
tctcctttgatctctgcttgtacaaggactgggaagacaattcttggttagtcttctctc
ctcagttacaaagccaatcgatgtttcttcctttttttttattttaaatattttattaca
aatagtcatagaataccttatttccctagttgtcctcttttcacttaatgtttaactcac
caatatcaatttaattaaagatatcctatgttgtaagta
>Rat Col4a5
catgttgaagaattactggtgtttttaaatgtgattataaatatatatatatacatatat
ataacaattgtatgtgattcccaggatgcaatgtttcactcactctccccaactttacca
ctgctaccaccaatggtgctaatatcctctatgaagaaaggaacatgctgactagtaacc
atgaagattcacaagtacctcagcgatgtgccagagcaaggcctccattctttcttatga
aagaagttggggagtgactatacttctgggggtccagaataaatttctggattataagac
gaagttcatataatttgcctagttactaaaatggcacattaaaaattcaatgaagagaag
aatcaaaaatactgactgcagtttgaggaagtattctttttcatggtgctactaatccta
atgtacccccaggtttttaatagacgagtgttaatcttattttgctctgtaagtaaaaaa
aaaatgtgtatattctgtaaacaacctcttagctcaaaatgttgagtcatttagatgtga
tccgggataagcccctcttctgaaaaaaatctatgaaatcttactctatagacagcaaga
tattcatgggagagaatttatcttaccatcaagttattactggaatcaaattaattggga
ttttagcccataaattcttatctgacttaaagaaaacacatcctttaagtaactttgatc
agaattttagtggttcatgtaaaacttatcaacttatcatatccaatggagcaatctcct
gttttatatattgtttttgcatactcctgatggttttgagaaaaaatgccaaattaacaa
ttcttattatcctggtgcttcccatgtaagaattattctcctgtaggctcatttgtataa
gaagacaatatttgcttggtcttctcccttcaattagaaaaagacaatggacttttaaaa
cctttatattttaaacattttatcaaaatagtcatagaatacattattttcttaactgtc
atcttctcactgaatgttttttttaatttaccagtatcaacttaattaaagatatatgtt
ataattatg
>Mouse Col4a5
cttgttgaagagttccttgtgttttttttaatgtgattatatatatatacatacataaac
tattatatgtgattcccaggatgcaatgtctcactcactctccccacctttaccactgct
cccaccaatggtgctaatatcctctatgacgaagagaacatgctgactagcaaccatgaa
gattcagatgtacctcagcaatgtgccagagcaagggctccatccttccttatgaaagca
ataggaaagtgactatacttctggggctccaataaattccttcaaggattgtaaggcgaa
gttcatatgctttgcctagttactgaaatggcacatcaaaaattcaatgaagagaagagt
tatactgagtaaaagtactgagtgcggtttgaggaagtattctttttcatggtgctacta
atcctaatgtaccacaggattttaataaaagagtgttcatcttactttgctttgtaagta
aaagaaatgtgtatatgctgtaaacaacctcttagttcaaaatgttgagtcatttagatg
tgatctggcataaaccctactttactgaaaaatctatgaaatcttactctatagacagca
agatatacatgtgagaaaatgtatcctttcatcgagttattactgaaagcaaattaattg
ggagtttttaaaaaaaaatttaagtaactttgaccagaattttagtggttcatataaaac
ttatcaaattatcatatccaatgaagcaatctcttattttatgtcttgttttacttaatc
ctgacagttttgagaaaaaaaataccaaattaattaataattcttattattctggtgcta
tgcaagaattattctcctgtgggctcatttgtgtaagaagacagtatttgcttagtcttc
tcccttcaattagaaaaagccaatggacttttaaaacctttatattttaaacatttttat
taagaatagtcataggataccttattttcttaactgtcatcttctcactgaatttttttt
aatttaccagtatcaacttaattaaagatatatgttataattatggttcattgtctcttt
ctttagcataagaataaaaccatgttcattt
>Opossum Col4a5
aatcttggcaatgtggagggaggaagatgaagatttgtgcaaatggaaaattgccagggt
gctctgttcctgcctcaccaatggtgctactgtacacagccaaaaagaaggctccagact
gttatccatccaggtccagatgtacctctccaaaatgccaaaactagccttctcccctgc
acatttgacaaaaggaacaaagaatggacctctcaaacccagagaaaatacaaaaataca
caaactaaaccggccccttttttaaatcagttaagacaagaaccacactgagtacgttta
aagtaacaagactgtagttttgagggggaaacacccccccaacgtttttcatggtgctac
taacagtcctatatcccaagttattaatattaaaatggtaagcttatttctctgcacaag
taagggactatgtgtattgtgttcaaactgtcaagtcatttagatgtgaagccagcagac
gtgcctaatcctacgcagaggcgagaggttctagcggtgtttgtggcatcaagtgactgg
attgtcagttgcactgtagttctcccattcccctacccccttctgatatgacttcctttt
agaaatagatgatttgggtaattactttcatcagtattttaaatgttcatctaatgtata
atgtgtctaaagatgcctgctaccttgctgtgtgtttgcagaatgttcaggaaaatggaa
tgatttcttctcctgggtccaaagccctgtttcaatacccctaatggcaaagatttgttc
cttctgggctggatggagtcccacccccccaaaaaattattcttttttcctttgctttcc
accatagagtctctctcttctggtctctgttgaacagaagctgaaagggtagcacttacc
tcacatgctgttacttactattatgattttaaacacaattccaaataaagagccatgata
tat
>Chicken Col4a5
cgtcttgaaggatgttttaaaacagttgaaaattcctgagatgcactgtcctccagctgt
aacaatggtgctactgtgcagaaagaaaacaaaaaacaaatccaaactgttttaaccatg
caaattcaagtgtacctcactcgtgccaagctaagggttgtttggtgcgtatttgacaac
aggactaagatgagatggaagaattgacctcctggaaacggtaaagacacttgtggttca
caaaggatcagaagatgaaagtttcatttctctccctgtaccaaaatggcacctttttga
tcagtcaagagaataaagaaaaacacgacgcactgagtatgtttcaagtaacaagactgc
agttttgaaaaacatttttcatggtgctactaaccctactgtatcccaggtttttaatat
gaaattttaagcttatttctctgtaagtaatgaaatgtgtatattgtgtaaacacctttt
tagctgaaactttcagtcatttagaaacaaaaccagactcagatataaaaatgcttatgt
ctaaaattgaaacacacagcagtattttattacaaaatttgtggtacagagagaatttac
aactcttacaccaatttattcattcggtatttcatttccttagttgccaacctgtcacgt
ttggggaaatgcacaattattctgaagtcattttgatcagggttttaaatgttgataccg
tataccatgctaccagtggctttatttgtgtttagagatcccaatccacctgaaaagttt
gttggtttatttttttttttaatcctgtgaagatatgtgaaatgatcagccatatgccta
tatccttctattctgaataaaagtcacattcacatagtagcagtatttggtatagttcaa
caaaagctgctccttgggaatatccaattatcagagcatttaagattatgcttacgtgaa
acctctctttactctgaagtgaagtcatgcatattatccaaaatagtgtacatgctaaga
aacgctaaaataaagtgtaaactggtggaaaccgatcttatcctatttacgatttaatcc
ttttgatcttatgtgaatttataagcatccacaatgtatttacaatatatagcaactcct
gcgtatgtacagttcacataaggcctttaaagatggtgcatgcagttccttgtttctgat
gtcattttgtaagaatcctactgtgtatgtcttagtgtgtcactatttgtgcaatagctg
aaaagtgatcactttttgtatgcataactgtccatgattgttttttcttttatggtcagt
gctgcttcatttacactaatgtataaacagagctccctggccaaagcaagactgtttttc
aaagtgatgatgctttactttaacattttcactgtatattgtcacctccactatctatca
atacaacataatttgtgaattaacatagagctttatacaggtgaagtgtatttgtttatt
ttgactactgttaataatttatctgctaatggctgttcaccctttcctttcagttgtcct
tgtaaccatggaacatcagaaatctcattttatgcatatttgacaaagacataggactgg
tgattaacgcaggtggcagtggtttattcaatgagattggtgctgatttcaaaagttttc
aggtatgaaacaggttatttagtttaaaatgaaaaatacaaatagctttatcctttttcc
attactgcaattgtatgttggtagagagtggcctattcagcgatgtgcatccttcaaccc
attttattttgatgtgctgatgcatataaacagaacctgttgctacctccaagtcaataa
cttgttaccaagctcaaataaaaagttacatctcttttactgtaagcccatatcttgctc
ctccctcagcagcctaaaatgaacacaggagcatattcctagccacagagagcagaacag
aggctgaagtccaggagcacccggggtagagctcgtccagccctcgcttgggtctttacc
agctctgctcatcttgcctccttaccaccaagaaactgtgttcatatatggggatctagg
aaagggcagaacgtgtttgctcttagtactgcatcagtagtgcttctctctaagactggg
cctcttttacagcatgcacagcaaaagtgacaagacagaagttataattccagtctaaca
tagatagcatgcagagcagcttgttttgtggcagcaaagtagtttccaagcctgtggaat
gaccacagaaaagcagatacgcttcggacaggtatgttctcatgaactttaatcaactca
gaagtttttctttgttttggcttttttttcttggttaaaagtaggatagagaggaaggag
catcttttaactgagacacacagtagagactaaaaagatactgcaccttagagcaggcaa
accacttgacctgtattagatctgagtttctcttctataaaagtgagcacggttattatt
ttctcccacttcttgactgcttagactgtaagctctttggggcagagacatgtctatgtg
caacactgggggggcgtcaaatgttgatttggggcctctaggtgctatccatcagtatat
gatattaaactacaggtaaaaccttg
