# Supplementary material for: Hypoxia-Induced Downregulation of miR-29 in Renal Tumor Cells Affects Collagen IV Subunit Expression through Multiple Sites
Source: Biomedicines. 2022 Dec 19;10(12):3286. doi: 10.3390/biomedicines10123286 (PMC9775538; doi:10.3390/biomedicines10123286)
Supplement: Supplementary file 1 [file biomedicines-10-03286-s001.zip › Supplementary Data S1/seq - col4a6.txt]

>human Col4a6
ggtggcacctgccactctgccccttgccctcccctgcccctcacaacagtcacctcacaa
acctgaatggtctgaagaaggaaggcctgagcccctttgcctgtcaagttgtacattgga
gtctcatttgggctagactaccggacactcgtcaccccagccctcgggtccatagagatg
agcccaccctgctgagatctgctgtcctgtttctgtcaagctggtgctactgtttgattt
ggatgattgtgtgactattcatggctacctcagaaagatttgatgggccacaactgtctt
agactgctagctttctccttaccgtcttgatcggaaagctcttcctaatcgctaatcagt
catttcttcatgtacagaggtcagcacacattatttggcttaaaccagaacccagtgttt
ccacacttaaattctctaaccgaatattcatggatggctcaagtctgcacagagcaagtc
ctcactcttcaaggaggcccactgtgtctaggcaggcaagagaattgaaatgaggtgcca
cccagtagcccagagtgagctttagctctctctagaatgagcaagactgggccccacatg
gcttagagaggcttgaaggccagcagctgggttgggggtggtggtcattaatggcatatg
gtcctagacaaaccatctcctccttgccggctccccctccagccagagacagaggatgtg
gcctggttcaaagtaaagcagaggatgcaacaaatgtggccaagcctatcaaaggaaatg
agaatgacagccttttttcctgggccagaagtagaggggtgggtgcgtaaggatgtgtga
gttttgcttttgactccaggaacaaaaaggtaaatcccacatcccagtttctcagaagtc
cctgtttattccaaatgccatccagatgtgtgcaatgtggcaaactgaagctgcacagtg
ttggtttccttgtattctgaggatgttaaagactttgttaaatggttatccaattgctct
ttcacaggtagcctattaaactattttaatatgtttttttaaacctcataaaaatctagc
acactcttctcttgagcagttagcagacctaaagcaagcctgaattggctatgcagtaca
ttgtattctgtttgggggaatttgttttagccattttctttaattaccagttttccagaa
cactcttagctatgttgacatgaggcagttccttccaggtgattctgtttccttaagtat
tatataaactgtgccaatacagacaaagcataatcaatataatctgaattattgttatct
ttacctcctgagtaataagcatggtgtcagttttgtacatagcaaataaaataaatgaaa
tctgaa
>Chimp Col4a6
ggtggcacctgccactctgccccttgccctcccctgcccctcacaacagtcacctcacaa
acctgaatggtctgaagaaggaaggcctgagcccctttgcctatctgtcaagttgtacat
tggagtctcatttgggctagactaccggacactcgtcaccccagccctcgggtccataga
gatgagcccaccctgctgagatctgctgtcccgtttctgtcaagctggtgctactgtttg
atttggatgattgtgtgactattcatggctacctcagaaagatttgatgggccacaactg
tcttagactgctagctttctccctactgtcttgatcggaaagctcttcctaatcgctaat
cagtcatttcttcatgtacagaggtcagcacacattatttggcttaaaccaggacccagt
gtttccacacttaaattctctaaccgaatattcatggatggctcaagtctgcacagagca
agtcctcacttttcaaggaggcccactgtgtctaggcaggcaagagaattgaaatgaggt
gccacccagtagcccagagtgagctttagctctctctagatgagcaagactgggccccat
atggcttagagaggcttgaaggccagcagctgggttgggggtggtggtcattaatggcat
atggtcctagacaaaccatctcctccttgccggctccccctccagccagagacagaggac
gtggcctggttcaaagtaaagcagaggatgcaacaaatgtggccaagcctatcaaaggaa
atgagaatgacagccttttttcctgggccaggagtagaggggtgggtgcgtaaggatgtg
tgagttttgcttttgactccaggaacaaaaaggtaaatcccacatcccagtttctcagaa
gtccctgtttattccaaatgccatccagatgtgtgcaatgtggcaaactgaagctgcaca
gtgttggtttccttgtattctgaggatgttaaagactttgttaaatggttatccaattgc
tctttcacaggtagcctattaaactattttaatatgtttttttaaacctcataaaaatct
agcacactcttctcttgagcagttagcagacctaaagcaagcctgaattggctatgcagt
acattgtattctgtttgggggaatttgttttagccattttctttaattaccagttttcca
gaacactcttagctatgttgacatgaggcaattccttccaggtgattctgtttccttaag
tattatataaactgtgccaatacagacaaagcataatcagtataatctgaattattgtta
tcttcacctcctgagtaataagcatggtgtcagttttgtacatagcaaataaaataaatg
aaatctgaacatgtga
>Rhesus Col4a6
ggtggcacctgccactctgccccttgccctcccctgcccctcacaacagtcacctcacaa
acctgaatggtgtgaagaaggaaggcctgagcccctttgcctatctgtcaagttgtacat
tggagtctcatttgggctagactacgggacactcgtcaccccagccctcgggtccagaga
gatgagcccaccctgctgagatctgctgtcccgtttccgtcaagctggtgctactgtttg
atttggatgattgtgtgactattcatggctacctcagaaagatttgatgggccaccactg
ctcgctttctcctcactgtcttgatcgaaaagctctccctaatcgctaatcagtcatttc
ttcatgtacagaggtcagcacacattatttggcttcaaccagaacccagtgtttccacac
ttaaattatctaagcgaatattcatggatggctcaagtctgtacagggcaagtcctcact
gttcaaggaggcccactgtgtctaggcaggcaagagaattgaaatgaggtgccacccagt
agcccagggtgagctttagctctctctagaatgaacaagactgggccccatatggcttag
ggaggcttgaagtccagctgctgggttgggggtggtggtcattaatggcatatggtccta
gacaaaccgtttcctccttgccggctccccctccagccagagacagaggacttggcctgg
tccaaagtagagcagaggatgcaacaaatgtggccaagcctatcaaagggaatgagaatg
acagccttttttcctgggccaggagtagaggtgtgggtgggtaaggatgtgtgaattttg
cttttgactccaggaacacaaaggtaaatcccacatcccagtttctcagaagtccctgtt
tactccaaatgccatccagatgtgtgcaatgtggcaaattgaaggtgcacagtgttggtt
tccttatattctgaggatgttaaagactttctgctaaatggttgcccaattgctctttca
caggtagcctattaaactattttaatatgtttttttaaacctcataaaaatctagcacac
tcttctcttgagcagttagcagacctgaagcaagcctgaattggctatgcagtacactgt
attctgtttgggggaatttgttttagccattttctttaattaccagtttcccagaacact
cttagctatgttgacatgaggcaatttcttccaggtgattctgtttccttaagtattata
tacactgtgccaatacagacaaagcataatcagcataatctgaattattattatcttcac
ctcctgagtaataagcatgatgtcagttttgtacatagcaaataaaataaatgaaatcgg
aacatg
>Cow Col4a6
ggtggcacctgccactctgccccatgccctcccctcctgcacacaacggtcacctcacaa
acccgaatggtctgaagaaggaaggcctaagcccttttgcccatctgtcaagctgcacct
tggagtctcgtttgggctggactactggaccttggtcacccccaccctcaggccccctgg
gtgagcccaccctgctgaggtctgctatcccatttcagtcaacctggtgctacaattcgg
tctggatgtttgcgtgattcttcatggctacctcagaaagaccgctaggccaccactttc
ttagaatgctcgctttcctcaccatcttgatcagaaagctcttcatgatagctaaggagt
cattcctctatgtccagcggtcaccacacgttatttggcttaaactagaacccagtgttt
ccacacaaaaaaaaattttctctggttcaacattatggatggatggagcctgcacagggc
aaactctcactcttcacggagaccgaatgaggtgctagccagtaacctggggtgagcttt
gactccttcgacagtaagcacgactgtgctggaaggccagctgccaagaggggctcatca
acttcatatggtcgtagacaaatcaattcctccttgtcagctccctccccagccacaggc
agcagacttggcctgatgtagagtagagcagaggatgtaccaaatggggtcagacccata
aagggaaatgcgaactgccaccctttctcctgggctgggggtagagaggaggatgggtaa
ggaggtgtgaattttgcttttgactccaggaacaaaaaggtaaatcccttgtcccaattt
ctcagaagcccttgtttattccaaatgccatccagatgtgtgcaatgtggcaaatcaaca
ctgcagtgctggttgctttgcattttgaggctgtgagagacttgccattaaaatttccat
ccaattgctctttcataggtagcctgttaaaccattttgatgtttttttaatcctcataa
aaatctagcacactgctctctttaacagttagcagacccaaagcaagcctggacagatta
taaactatatcgtattctgtttagggggattattttaaccatttcctttaattatcaatt
tcccagaacacttagctatgttgacatgaggcaattccttccaggtgattctgtttcctt
aaatattatataaactgtgccaacacacacaaagcataatcagtataatccgacctattg
ttaccttcacttcttgagtaataagcatggtgtcagctttgtacattgcaaataaaagga
attcaatgtgaa
>Dog   Col4a6
gagggggcacctgccaccctgtcccctgctctgccctccatcacacaataggtcacctca
caaacccaaacaagctgaagaaagaaggcctaaaggcccttttgctcatccgtcaagttg
tacattggagtcttccgggggctggaatactggccaccgaccaccctgaccctcaggccc
ggccggtaagctccccctactgagttctggtgtcccacttcagtcaacctggtgctacca
tttgattcggatgtttgcgtggttattcatggctacctcagaaagacctgcggggctact
gctttcttagactgctagctctcccatcgccttgatcagaaagcccttcgtgacagctga
caagtcatttcttatgtccagagatcaccacacatttatttggcttaaaccagaacctgg
tgtttccacattcagaaggaaaattctctaagcattcgtggatggctccagcctgcatga
gacaagctctctctctttaaggggatccaccgtgtctaggcaggtggcagaagacctgga
acagggtgccagtagcccagggggaattatgattcatttgagagtgagcaatgctgggcc
ccagaatgcttaaggaggggcttgttaacttcatatagccccagacaaatcacttcctcc
acgctggctccctccccagccagagacctaggacttggcctcgtccagagtagagcagag
gatgcaccagatgcagccaggccagtccataaagggaaatgagaaccacaaccttttctc
ccaggctgggagcagtagagaggtggatggataaggaggtgtgatttttgcttttgactc
gaggaacaaaaaaggcaaagcccttgtctcagttgctcagaagtccctgctttattccaa
atgccatccagatgtgtgcagtgtgtcaaattgaagctgcagtgtgttgggtcctttgtg
ttctgaggctgttgttagagacttcccattaaaatgtccatccaactgccctttcacagg
tagcctgttaaactattttaagacgtttgtaaacctcataaaaatctagcatactcctct
ctttagcagttggcagacctaaagcaagtgtgagttgactataaagggtattgtattctg
ttcagggggatgtgttttaaccatttcctccgattatcaattttccagaatacttagcta
tgttaacatgaaacgattccttccaggtgattctgtttccttaaatattatgtaaaccgt
accaacacaaagtataattagtataatctgaattattgttgccttcacctcctgagtaat
aagcatgatgtcaggtttgtacattgcaaataaaaggaatcaaacatcaa
>Rat Col4a6
ggcattgcctgtcatgcagtcatgcagcccctgatctccctacccacctcacaacactca
cctcaacaagtctgaaccgtcggagaaaggaagacctaagcccatctgcccgtcaagttg
tacatcaaagcctcatttggactggactactggacattggtcatcccaaccctcaggccc
aacagatgagcccactgtgctaggattcgatttgctctcctgtttccatccatctggtgc
taatgttccattgtgtgtgattattcatggctacctcagaaaggtgtgctaaaccgccat
tttctaagactgctagagctgtcctcactgccaataaccaggaaactctgtaacagctaa
gttatttatgacaagacatcaccacatattatttgagtcaaactacaactcagaatttct
accctaaaagtatgtttctggctgaacattatagacagttcaagtctgcctagggctagc
cctccctactgaaggcagcctattatagttagacaggcagcagtatcagaatgaggagac
agcctatagccagaactgagctgtgagtccttccagagttttgttaggttcatgccccat
cttcactaggaaaggctgaaaggtcctggataaatcactgccccctggtccacatccaga
gagatagacaagatggcccagtgcaaacaaagaatacagaaaatgtgaccaagcttacag
aaggaaatgagaatcacttctctttcttcttggcctagggcagagtgatgaataaacata
gaagttgcagttcctgaatccaggaacaaaaatgtaaatctcatgtccccattcctcaga
aatccctagttattccaaatgccacccagttgtgtgcagggtgacgaactgaagctacaa
tatgttggctccctgcattctgaggctactacagaagttctgataaaatggccattcaac
taatctcccacaggtagctttttaaactagttgacagctttttttaaatttcataaaaat
ctagcacacaccactgttagcagacctgaggcacagtctgagttggccatgaagtattgc
cttctgtttgaaacaattcattttaattaccagttgtgtagaacacagtcagttacagtg
atgtgaagcactcccttccaggtccttcacttccttgagtattatgtaaagtgtgccact
gcaggcaaagcatacccagtatattctgagctgttgtcgccacctcctagacaagtaaca
aatggtacatagcaaataaaattaatgaaatgcgaa
>Mouse Col4a6
ggtactgcccgtcatccagcccacctcacaacactcacctcaacagtctgagaaaggaag
gcctgagcccatctgcctgtcaagttgtacatcaatgcctcgtttggactggactactgg
acaatggtcatcccaaccctcagacccaacagatgagcccactgtgctaggatttgcttt
cctgtttccatccatctggtgctaacattccatttagatatgtgtgtgattactcatggc
taccttaggaaggtgtgctaagctgtcacttgcgaagatggctagagctctcttcactgc
cttaagctggaagttctttataacagcgaagttatgtctttatgacaagacgtcaccaca
catcatttgagtcaaactaaagctcaggatttccaccctaaaaatacgtttctggctgaa
tatgatagataattcaagtctgcctagggctagccctccctactgaaggcagcctattat
atttagacaggcagtagtgttggaatgagaaaccagcctatagccagaactgagctgtga
ttccttgcagagttttgttaagcccatgccccatcttgagtaggaaaggctgaaaggcca
gtatttggtcctagacaaatcactgtcccctggtcccacatctagagatataagacaagt
tggcccagtccaaagtggaaccaagaattcgataagtgtgatcaagcttgtcacagaaag
acatgagaatcacttctccttcttcttggcctagggcagaaggagaaatacatatagagg
tagcagttttgcttctgagtccaggaaccaaaaggtaaagctcatgtccccattcctcag
aagtccctagttattccaaatgccacccagatttatgcagggtgacaaactgaagctgca
gtgtgttggctccttgcatgctgaggctcttagaggtgttctgataaaatggccatccaa
acaccctcccacgggtagccttttaaactatttgacagggttttttttttttaatttcat
aaaaatctagcacacaccaatgttagcagacccgaggtacattctgagctggccatgaag
tatactgccttctgtttgaagcagttcattttaattaccagttgcggagaacacaatcag
ttccactgacatgaagcgctcccttgcaggtgattggcttccttgagtactatgtaaacc
gtgcccacgcaggcaaagcataacaagtacattctgagctcttgttatcacctcctagat
aagtaacaaatggtgtcagctttgtacatagcaaataaaattaatgaaatacgaa
>Chicken Col4a6
cagaaatgcaaacaacatgaacagtctttgttactaaaagtaggcatcactgatgtgaag
gagatgaattcataaacctgctttgtgtgtggttgatattggaatcaagatggccagaat
tccacaaaaatcgaaagtaaagtgcaggactttgctcacaagggaaagactggtgctcag
aaaaccattctgtggatcacggtgctatgctatttctctactgttgtctggggcttcttc
ttcattcacggctacctcagaaagtctctgggagttctctattcagaccaaagcataact
ggcgtctcacatacaccactgccctgaccaaggcacgtcccaaccaccaccaagagagac
ttctccagagttgtgctttattagcatctctgcaaacaggacctggcctggtgtaaggga
atgaacacgcattctcctatgaaatgcagaactacccagattttgtaatgcattgtaggt
gactttgaaacactaagcagcagtggttgataactgacctgattagggagatttgaagat
gaatgttttgctttgcttgtaaaacaaacaaacaaagaacaggtggaatgttctttggct
ccagtgataggtaatcaattctaatccaagctcatatccacagttgattttgaagagcta
ctccagtaatacattttttatgtgaatttgagtccaaaccacctctagcatttttcatag
ccctaactatattccagctaaaaagtctccttcaaggcctgtccttatctccttgcagtc
aaatgttgcgcagccaccagaagcacttcattactgcaaaccttaatcttctttcagagg
tagccttggcacagttttgtgtaactattaaagctgtgtgtgtttaaaaagtagaggcct
actagctaccatgcaacacgtctgcacattcagaagaaagcagttagttacgggatgtac
attcattatttctacagtcaccatcagttgtgttcttcctctggactgcttgctgcattc
tgctcatttaaaaaattgcacttctattgtaatcctgcattcctcgagggcataattaaa
gcgaagtgctactgattgtattatccttgtgtattttgagggaacgctgtgaaaaagtct
gctgatagttacatgaatccattaggtcaggctagcggtgttattatcgattcctctaat
tgtgcacgaaacccttacagattgacattctaggacatctgaaggaagtgccttgcaaat
accctactgccttggcttaaagattttgaagacaaattgtcagactattactattaatac
aagactgagacattaatgtaaagtattttttctctactagttgccagcgctctagctcta
tccagcaaaatacttaagaaagtgcttacttttaagcagatgatgtttttaccttccatg
cctgcggtggaactaggtgatctttaaggtcccttccaacccagatcattacatgaatct
gcactgctcatttatacacgtaatatgatgttatttttccagatagagtcagggagctct
gtgtgttcagagttgaaccacaatggagatgagcagagagtttgggatgagaaattttag
tccttcatttaacttttccctgcttgtgagagatctgcagctgctttggatgtattttgc
aattaccttttaagatgctgtaatattcctgactgatgatccttttgtgcagaatatcaa
atttccttccagctgtcctagcgcagactgagtatattgtgcttaactcctggcataagc
aaatgcaacgtgaaaaagctgtgtgcacacagcaatgcccaccatgtgctgaaaatgtgt
gcaatgaactctgggaatttttcagcaattgggcttccatggtgctataagaagtgtcag
tcaggtgctgtttgcagactcgatatttgtacaccaacacacgcaaatgtgtttttttca
ggattagaactttacgcatttaacgtgccagtatctttagacaagtatgcttctactgca
agaagttggctctgctgttaccaataccaaactttccttgagttccacaaatggcctttt
cctgctgctcacccagaagccacgctcgtgcagcaaacagctcaggaggaaggctcagcc
ctgcagagctcctccagctgctcagaaggcgtgcagctactccctgggtagaggaggagg
agaagtgctattttttcttagcatataatttccaaactgtgtttaataaacattaaacaa
aatgaaacaggctcttcttagctcttttctttaatatcacgctggccctgatcaggaggt
gcaagtgagaggagacagcattcagtatttctctatgtgtttttattagtgaagatgaaa
ctctgcagttcacgtttatcacactgtcatgacaaaacgaccaccatggggactgtctgg
tagacctttagcatggagtaaaagatcttggccttaaattattttaaagtgtttttcttg
gggctgctagagagatactctgccgtatagaaatacaaccgcccaggctgctctgatcaa
cctgtaacattaaggcactttgaccacaacagatttcaaaaggcaataactcaaaaagta
atgatgacgtaatctgtgtatgtatatatatatattaagcttcaacataacctggtttgc
atttagtccacacaaacaaattaacaaaatatagcagcatacaacctatgaaaagcttaa
gaaatttattagatgcacagataaagtgctgtaacagaagtttgtgtaaatctattttaa
aataaataaggtacagttaaa
