# Supplementary material for: Hypoxia-Induced Downregulation of miR-29 in Renal Tumor Cells Affects Collagen IV Subunit Expression through Multiple Sites
Source: Biomedicines. 2022 Dec 19;10(12):3286. doi: 10.3390/biomedicines10123286 (PMC9775538; doi:10.3390/biomedicines10123286)
Supplement: Supplementary file 1 [file biomedicines-10-03286-s001.zip › Supplementary Data S2/col4a1-c.txt]

col4a1-C1
human  
Chimp   
Rhesus  
Cow      
Dog    
Rat   
Mouse 
Opossum  
Chicken  

1 UGUCACAACAUGGUGCUACUUCUUCUUC
2 UGUCACAACAUGGUGCUACUUCUUCUUC
3 UGUCACAACAUGGUGCUACUUCUUCUUC
4    GCGUCACGAAUGGUGCUACUCCCUCUUC
5   ACGAUCAACAUGGUGCUACUCCCUCCUC
6  CGUCACAACAUGGUGCUACUCCCUCCUU
7 CGUCACAACAUGGUGCUACUCCCCCCCC
8 CGUCACAAUAUGGUGCUAUUCAUUUUUU
9 UCACACAAUAUGGUGCUAUUUGUUUAAC


col4a1-C2
human  
Chimp   
Rhesus  
Cow      
Dog   
Rat   
Mouse  
Opossum  
Chicken  

1 AAAACCAAAGGGUGCUAGGAGGUGUGG
2  AAAACCAAAGGGUGCUAGGAGGUGUGG
3 GUCACAACAUGGUGCUACUUCUUCUUC
4 GUCACAACAUGGUGCUAGAAGGGGGGC
5 AAAACCAAAGGGUGCUAGGAGGUGUGC
6 GAAACCCAAAGGUGCUAGGGGUGCACG
7 GAAACCCAAAGGUGCUAGGGGCGUGAG
8 GAAAAAUCAAGGUGCUAGGAGGUAUGC
9 AAAAUGCAAAGGUGCUAGGAGGGUUGG
