# Supplementary material for: Hypoxia-Induced Downregulation of miR-29 in Renal Tumor Cells Affects Collagen IV Subunit Expression through Multiple Sites
Source: Biomedicines. 2022 Dec 19;10(12):3286. doi: 10.3390/biomedicines10123286 (PMC9775538; doi:10.3390/biomedicines10123286)
Supplement: Supplementary file 1 [file biomedicines-10-03286-s001.zip › Supplementary Data S2/col4a2-c.txt]

col4a2-C1
human 1
Chimp  2
Rhesus 3
Cattle  4
Dog   5
Rat  6
Mouse 7
Opossum 8
Chicken 9


1   AGGGCCAUUUUGGUGCUUAUUCUUAAC
2   AGGGCCAUUUUGGUGCUUAUUCUUAUU
3   AGGGCCAUUUUGGUGCUUAUUCUUAAC
4   GGGGCCACUUUGGUGCUUAUUCUUAAC
5  
6 GAGGCCACUUUGGUGCUUAUCCUUUUG
7 AAGGCCACGUUGGUGCUUAUCCUUCUG
8   
9   


col4a2-C2
human 1
Chimp  2
Rhesus 3
Cattle  4
Dog   5
Rat  6
Mouse 7
Opossum 8
Chicken 9

1   
2   
3   
4   
5  GGGGGCCACUUGGUGCUUACUCUUAAC
6 ACACCCAGCUUGGUGCUUACUCUUAAC
7 ACACCCAGCUUGGUGCUUACUCUUAAC
8  
9 UACCUGCAUUUGGUGCUUUUUUAACUU
