# Supplementary material for: Hypoxia-Induced Downregulation of miR-29 in Renal Tumor Cells Affects Collagen IV Subunit Expression through Multiple Sites
Source: Biomedicines. 2022 Dec 19;10(12):3286. doi: 10.3390/biomedicines10123286 (PMC9775538; doi:10.3390/biomedicines10123286)
Supplement: Supplementary file 1 [file biomedicines-10-03286-s001.zip › Supplementary Data S2/col4a3-c.txt]

col4a3-C1
human 1
Chimp  2
Rhesus 3
Cow     4
Dog   5
Rat  6
Mouse 7
Opossum 8
Chicken 9

1   GUGGAGUUGGUGGUGCUGAUAUUUAAA
2  GUGGAGUUGGUGGUGCUGAUAUUUAAA 
3  GUGGAGUUGGUGGUGCUGAUAUUUAAA 
4   GUGGAGUUGGUGGUGCUGAUAUUUAAA
5 GUGGUGUUGGUGGUGCUGAUACUUAAA
6 GUGGACGUGAUGGUGCUGAUACUUAGG
7 GUGGACGUGAUGGUGCUGAUACUUAAG
8  
9 


col4a3-C2
human 1
Chimp  2
Rhesus 3
Cow     4
Dog   5
Rat  6
Mouse 7
Opossum 8
Chicken 9

1   ACUCAUAGACUGGUGCUAAUGUCAAAC
2   ACUCAUAGAUUGGUGCUAAUGUCAAAC
3   ACUCAUAGACUGGUGCUAAUGUCAAAC
4   ACUAGUAUAUUGGUGCUAAUGGCAAUG
5  ACUAAUAGAGUGGUGCUAAUGCCAAAU
6  ACCACCAGACUGGUGCUAAUGUCAAAC
7  ACUACUAGACUGGUGCUGAUGUCACAA
8  
9 
