# Supplementary material for: Hypoxia-Induced Downregulation of miR-29 in Renal Tumor Cells Affects Collagen IV Subunit Expression through Multiple Sites
Source: Biomedicines. 2022 Dec 19;10(12):3286. doi: 10.3390/biomedicines10123286 (PMC9775538; doi:10.3390/biomedicines10123286)
Supplement: Supplementary file 1 [file biomedicines-10-03286-s001.zip › Supplementary Data S2/col4a4 -c.txt]

col4a4-C 1
human 1
Chimp  2
Rhesus 3
Cow     4
Dog   5
Rat  6
Mouse 7
Opossum 8
Chicken 9

1   AGAGAUGUCAUGGUGCUCAUUUUGGAC
2   AGAGAUGUCAUGGUGCUCAUUUUGGAC
3   AGAGACGUCAUGGUGCUCAUUUUGGAC
4   AGAGAUUCAGUGGUGCUCAUCUUAGAC
5 AAGAGAUGAAUGGUGCUCAUUUCAGAC
6 GCAAACUCAAUGGUGCUCUCUCUAGAC
7 GCAAAUUCAGUGGUGCUCUCUCCAGAC
8  AAGAGUCUAAUGGUGCUUUAUUACAGG
9 
