# Supplementary material for: Hypoxia-Induced Downregulation of miR-29 in Renal Tumor Cells Affects Collagen IV Subunit Expression through Multiple Sites
Source: Biomedicines. 2022 Dec 19;10(12):3286. doi: 10.3390/biomedicines10123286 (PMC9775538; doi:10.3390/biomedicines10123286)
Supplement: Supplementary file 1 [file biomedicines-10-03286-s001.zip › Supplementary Data S2/col4a5-c.txt]

col4a5-C1

human 1
Chimp  2
Rhesus 3
Cow     4
Dog   5
Rat  6
Mouse 7
Opossum 8
Chicken 9

1   CUGCCGUCAAUGGUGCUACUAUAUAUG
2   CUGCCGUCAAUGGUGCUACUAUAUAUG
3   CUGCCGUCAAUGGUGCUACUACAUAUG
4   GCUGCCACCAUGGUGCUACUAUAUACG
5 CUGCCACCAAUGGUGCUACUAUAUAUG
6 CUACCACCAAUGGUGCUAAUAUCCUCU
7 CUCCCACCAAUGGUGCUAAUAUCCUCU
8  GCCUCACCAAUGGUGCUACUGUACACA
9 GCUGUAACAAUGGUGCUACUGUGCAGA


col4a5-C2

human 1
Chimp  2
Rhesus 3
Cow     4
Dog   5
Rat  6
Mouse 7
Opossum 8
Chicken 9

1   UUAUUUUUCACGGUGCUACUAAUCCUG
2   UUAUUUUUCACGGUGCUACUAAUCCUG
3   UUAUUUUUCACGGUGCUACUAAUCCUG
4   UUAUUUUUCAUGGUGCUACUAAUCCUA
5 UUAUUUUUCAUGGUGCUACUAAUCCUA
6 UUCUUUUUCAUGGUGCUACUAAUCCUA
7 UUCUUUUUCAUGGUGCUACUAAUCCUA
8  ACGUUUUUCAUGGUGCUACUAACAGUC
9 ACAUUUUUCAUGGUGCUACUAACCCUA
