# Supplementary material for: Hypoxia-Induced Downregulation of miR-29 in Renal Tumor Cells Affects Collagen IV Subunit Expression through Multiple Sites
Source: Biomedicines. 2022 Dec 19;10(12):3286. doi: 10.3390/biomedicines10123286 (PMC9775538; doi:10.3390/biomedicines10123286)
Supplement: Supplementary file 1 [file biomedicines-10-03286-s001.zip › Supplementary Data S2/col4a6 -c.txt]

col4a6-C1
human 1
Chimp  2
Rhesus 3
Cow     4
Dog   5
Rat  6
Mouse 7
Opossum 8
Chicken 9

1   UCUGUCAAGCUGGUGCUACUGUUUGAU
2   UCUGUCAAGCUGGUGCUACUGUUUGAU
3  UCCGUCAAGCUGGUGCUACUGUUUGAU 
4 UCAGUCAACCUGGUGCUACAAUUCGGU  
5 UCAGUCAACCUGGUGCUACCAUUUGAU
6 UCCAUCCAUCUGGUGCUAAUGUUCCAU
7 UCCAUCCAUCUGGUGCUAACAUUCCAU
8  
9 
