# Supplementary material for: Hypoxia-Induced Downregulation of miR-29 in Renal Tumor Cells Affects Collagen IV Subunit Expression through Multiple Sites
Source: Biomedicines. 2022 Dec 19;10(12):3286. doi: 10.3390/biomedicines10123286 (PMC9775538; doi:10.3390/biomedicines10123286)
Supplement: Supplementary file 1 [file biomedicines-10-03286-s001.zip › Supplementary Table S1.xlsx]

## Sheet: mirWALK-mmu-miR29a-target
Mbd3l1
Ildr2
Nmnat3
Fam53c
Dclk1
Pm20d1
Mei4
Sacm1l
Rbbp5
Armc4
Rnf111
Tbc1d8
Kmt2a
Slc36a4
Zranb3
Ptges3l
Tpm3
Nthl1
Gramd1b
Ptprm
Rpl10a
Rnf19a
Scaper
Mief1
Fcor
Tcp11
Gmppb
Gramd2
Ebag9
Tdrkh
Spast
Rcan2
Arfgap3
Tnfrsf13c
P2ry10
Slitrk3
Zfp687
Trim39
Ctns
Mtmr4
Aste1
Usp47
Lysmd4
Nedd4
Irgc1
Ythdf3
Zfp641
Atp6v1a
Fbxo40
2610318N02Rik
1810055G02Rik
Nrbp2
Prdx5
Zcchc12
Robo2
Slc16a7
Armcx3
Sgta
Smarca1
Tor1aip2
Elfn2
Brcc3
Hivep2
Zfp7
Pan2
Ncoa7
Map3k12
Ggn
Zfp14
Slc39a3
Rinl
Usp17lb
Ppp1r16a
Oxr1
Mzt2
Cherp
Gtf2i
Zfp869
Reps2
Spop
Lsm7
Spaca3
Slc4a4
Clip1
Arhgef12
Rab36
Adpgk
Gripap1
Sec31a
Hsd17b6
Tmem108
Bri3bp
Gtf3c6
Rbm5
Cdc42bpa
Celsr3
Slc16a5
Arhgap9
BC048403
Dnajc13
Kcnc2
Raet1e
Mettl6
Hps4
Pbrm1
Lcorl
Zc3h13
Gsap
Elapor2
Thoc7
Cadps
Pheta1
Sbno1
Spag1
E2f3
Pdcd6
Pramel48
Ccdc158
Slc5a6
Herc2
Il16
Rab3c
Fgf17
Rps19
Rnase6
Treml2
Sema4b
Cdkl4
Ppp3cc
Bbs9
Klhl18
Pxk
Htr7
Pak5
Fbxo16
Fez2
Zfp438
Slc4a7
Rps24
Rcbtb1
Dlgap1
Far1
Omd
Chmp2a
Olfr701
Cd48
Hnrnpul1
Kcnj9
Uhmk1
E2f8
Kctd15
Wdr7
Ssr1
Serpinb5
Rnf180
Ipo11
Galnt18
Tmem178b
Zfp474
Zfp532
Arhgap26
Celf6
Ercc6l2
Cbln2
Nr3c1
Rnf14
Lsamp
Stx8
Fam171a1
Zfp707
Trim23
Luc7l3
Urgcp
Myh7
Limk2
Ntsr2
Tmem161b
Tex22
Scyl1
1700074P13Rik
Msl1
Cnot7
Herc3
Slc25a45
Fbln5
Arpp21
Tigd3
Lrrtm1
Krba1
Nlrp4a
Gdpd5
Fam168a
Syt17
Zfp668
Zfp629
Zranb1
Rdh11
Ccdc88c
Slc24a4
Atad2b
Agl
Flad1
Hps1
Gm550
Cyb561a3
Kif20b
Nupl1
Epha3
Hnrnph1
Chodl
Ewsr1
Tmem127
Sephs1
Knl1
Srr
Rassf2
4921524L21Rik
Rexo4
Zfp469
Dhdds
Nt5c3b
Slc35c2
Arid1a
Ints2
Ttc25
Morc2a
Sp2
Zfp644
Bud23
Ppp4r3b
Arhgap10
Armc10
Rnf43
Rhoh
Champ1
Ssh1
Auts2
Dnaaf5
Abcb11
Ppp1r9a
Ercc2
Clpb
Gnas
Allc
Nrg1
Ppp1r3b
Hspa8
Myl3
Zbtb16
Tmcc1
Gatd3a
Trdn
Ccdc40
Prickle1
Rab44
Cyp1b1
Tmem229b
Med20
Htr4
Rnf125
Tshz1
Ppargc1b
A1cf
Srpx
Shld3
Cnr1
Rprd2
Sntb2
Atxn1l
Hmx2
Dpf1
Rnf122
Tdrd12
Zfp958
Adcy6
Urb2
Col14a1
Mdga1
Znrd1as
Mark4
Tatdn1
Adamtsl1
Bspry
Nras
Septin3
Coro6
Myo1h
Postn
Rbm26
Sh2d4b
Zdhhc23
Cecr2
Rce1
Dnah7b
Cfap47
Osbpl9
Helz
Epb41l1
Cspp1
Ppp1r12b
Piwil4
Prdm10
Mylk4
Spx
Erich6b
Agrn
Rragd
Cfap61
Etl4
Ankdd1b
Tor2a
Vmn2r105
Dock7
Taf4b
Klc2
Acte1
Fsip2
Art3
Myo1c
Arhgef18
Mark3
Lcor
Gm17359
Dnhd1
Ak9
Gm9508
Cdcp3
Vwa3b
Wdr66
Gm19410
Iqcn
Dcst2
Wdr88
Kif28
Rnf212b
Fer1l6
Gm17266
Stard9
Npas3
Lzts1
Emid1
Prpf40a
Mcf2l
Ly6g2
Gm45521
Apc2
Wdr17
Tada3
Pcp2
Gm21454
Zdhhc3
Grin1
Gm21292
Gm21440
Mtmr3
Deup1
Dcaf1
Syt7
Tpd52l2
Nt5c1b
Egr2
Cnnm1
Atxn7l1
Sh2d6
Ms4a12
Rasal3
Tmem219
Zfp143
Ccdc114
A830018L16Rik
Mob2
Mndal
Mindy2
Coq10a
4930438A08Rik
Zfyve21
Gckr
Git1
Mia2
Acin1
Ncoa3
Anks1
Crem
Tjp2
Heatr4
Cc2d2b
Foxo3
P2rx5
Gm8251
Calcr
Zdhhc22
Btbd7
Fam187b
Gm34653
Ms4a14
Adgrb2
Nt5c2
Arl10
Efna3
Gm12790
Gm35339
Gm39566
Sema4d
Gm21394
Zcwpw2
Gm14147
Gm7347
Gm21663
Aqp7
Gm21698
Gm33989
Kif19b
Trim30c
LOC102633783
Cspg4b
Zbtb17
Kdm2b
Med24
Fblim1
Gfer
Strbp
Steap3
Kcng1
Zfp663
Hr
Gstm6
Tmem144
Ip6k2
Gatad2b
Kmt5b
Atg4a
Micalcl
Elf4
Zfp711
Ccdc77
Muc13
Lyzl4
Slc22a23
Fam50b
Unc13b
Dennd2c
Zfyve9
Ly6g6g
Gm16286
Gm20909
Gm20924
Vmn2r74
Vmn2r70
Vmn2r71
Vmn2r96
Kcnc3
Ttn
Pzp
Aatk
Abca4
Abca2
Acads
Asic2
Acp2
Acp5
Chrna1
Acta2
Acvr2b
Adam10
Adam12
Adcy7
Plin2
Adh1
Gpr182
Adprh
Adra2a
Adrb1
Adssl1
Adss
Afp
Ager
Angpt2
Nr0b1
Akt2
Aldh3a1
Aldh3a2
Alk
Alx3
Slc25a5
Ap1g2
Apc
Speg
Rplp0
Arf1
Arf2
Arf5
Arg1
Rhoc
Arl4a
Art5
Astn1
Zfhx3
Atf3
Atm
Neurod4
Atp5g1
Atp6v1b2
Atp7b
Slc7a2
Slc7a3
Baat
Bach1
Bad
Nkx3-2
Barx1
Bcan
Phb2
Bcat1
Ceacam2
Bid
Bik
Blm
Bmp4
Bmp5
Bmp7
Bmp8a
Bmp8b
Bmpr1b
Bmpr2
Bnc1
Btg1
C1qc
C5ar1
Cacna1b
Ddr1
Calu
Camk2b
Canx
Capg
Capn1
Capn3
Capn6
Car4
Casp4
Casp2
Casp7
Ctnnd1
Cav3
Cbl
Cbx4
Cbx5
Cckbr
Ccna1
Ccnb2
Ccnd1
Ccnf
Cct5
Cct7
Cd38
Cdh15
Cdh6
Cdkn2c
Cdx2
Cebpa
Cenpa
Cenpb
Cfc1
Chkb
Chl1
Chrm1
Chrm4
Cidea
Ckm
Clcn3
Clk2
Clock
Cmah
Cntn1
Col11a1
Col17a1
Col19a1
Col4a3
Col4a4
Col5a2
Col7a1
Col1a1
Col1a2
Cort
Map3k8
Cpd
Cplx1
Cr2
Crat
Crmp1
Pcdha6
Crp
Hivep1
Ncan
Smc3
Ctsb
Cttn
Cycs
Cyp26a1
Cyp2a5
Cyp7a1
Dach1
Cd55b
Dapk3
Daxx
Dck
Dcn
Defa29
Degs1
Mpp3
Dll1
Dnajc1
Dnmt3a
Doc2b
Dpep1
Drd3
Dsc3
Dsg2
Usp17la
Dvl3
Dyrk1a
S1pr1
Eef1a2
Eef2
Eif4ebp1
Elk1
Ell
Eln
Enpep
Epha4
Epha5
Epha8
Ephx2
Eps15
Ces1c
Esr1
Smarcad1
F10
F5
Acsl1
Fscn1
Fasn
Fbln2
Fbn1
Fdxr
Fer
Fgf3
Fgf7
Fgfr3
Smc2
Sh3pxd2a
Fkbp1a
Flt4
Fmo3
Fyn
G0s2
Ganab
G6pc
Gaa
Gabra2
Gabrr1
Gad1
Gata2
Gba
Mtpn
Gcm2
Arhgdig
Ggt1
Gja4
Gjc1
Gjb1
Gjb3
Gclm
Glul
Glud1
Glycam1
Gnat1
Golga3
Gpam
Gpr65
Cmklr1
Gpr3
Gpi1
Gpr27
Gria1
Grin2a
Grin2b
Gss
Gtf2h1
Thumpd3
Gucy2e
Cfb
Slc39a7
Serpind1
Hcfc1
Hcn2
Hcn3
Hdac1
Hdac2
Hdgfl2
Mst1
Hhex
Tfb2m
Hlx
Hmgb3
Hmgcs2
Hnf4a
Hoxa10
Hoxb5
Hoxb6
Hoxd12
Hras
Hsd17b4
Hsf2
Hspa4
Hspa2
Sdc2
Hspg2
Ndst1
Htr1d
Htr2c
Htr5a
Hus1
Id3
Ifi204
Ifit2
Ifngr2
Igfbp2
Il11
Il12rb2
Il17ra
Il1r1
Irak1
Kpnb1
Inhbb
Inpp1
Inpp5b
Itch
Itga2
Itgam
Itgav
Itgb1bp1
Itgb2
Itgb2l
Itih1
Jak2
Jrk
Kcna2
Kcnb1
Kcnd1
Kcnj2
Kcnn4
Kcnq1
Khk
Kif1b
Kif3a
Kif3c
Kif4
Kif5b
Klf3
Klk1b16
Klk1b5
Serpina3c
Kpna3
Lama2
Lamb2
Anpep
Arhgef2
Arhgef1
Lep
Lhx6
Lif
Mycl
Sh2b3
Lrp1
Lrp6
Lrrn1
Lta4h
Ltbp3
Lum
Smad1
Smad4
Smad6
Mageb3
Man2a1
Max
Mcm6
Mcm7
Anapc1
Mcpt1
Mcpt2
Mdm4
Slc3a2
Mesp1
Mest
Met
Foxd2
Mfng
Cxcl9
Mip
Mitf
Pias2
Mme
Mmp14
Mmp15
Mmp8
Me1
Mdh1
Mov10
Mpz
Mrc1
Map1b
Nudt1
Mtnr1a
Laptm4a
Mttp
Mug1
Mybpc3
Myo7a
Myt1l
Nab2
Naga
Nap1l2
Nap1l4
Enah
Nfib
Nefm
Klk1b3
Nid2
Map4k4
Nin
Nipsnap1
Nlk
Nqo1
Nmt1
Nog
Notch1
Notch3
Zfp638
Npr1
Npr3
Ctnnd2
Nrp1
Nsd1
Ntf3
Ntrk2
Slc22a6
P2rx1
Pak3
Pax1
Pax5
Pbx1
Pcmt1
Pcnt
Pcsk2
Pcsk4
Pctp
Pde1b
Pde7a
Pde8a
Tulp2
Pdha1
Pdha2
Enpp1
Peg3
Pepd
Dcaf8l
Cfp
Pgr
Pitpnm1
Prkaca
Prkcb
Prkch
Pkd2
Pkib
Lypla1
Pla2g4a
Pld2
Plxna1
Plxna2
Pml
Pnn
Pola1
Pou3f4
Ppargc1a
Ppfibp2
Ppic
Ppl
Ppm1a
Ppox
Prkar2a
Dnajc3
Prox1
Prss12
Psma2
Psmb4
Psmc3
Psmd4
Rhox6
Ptbp1
Ptch1
Ptch2
Ptgdr
Ptger2
Ptger4
Ptgis
Ptp4a2
Ptpn14
Ptpn2
Ptpn20
Ptprj
Cavin1
Pex5
Kif20a
Rad54l
Rara
Rasa3
Rb1
Rbbp4
Rbpj
Rel
Rela
Relb
Rem1
Rit1
Mst1r
Rpia
Rpl22
Polr1d
Rrh
Rsu1
Sag
Sap18
Satb1
Scd2
Scin
Stmn3
Scn10a
Ccl6
Selenbp1
Selplg
Sema3a
Sema3b
Mapk10
Sftpd
Sgca
Sh3bp1
Sorbs1
Shc3
Shh
Shmt1
Siah1a
St3gal3
Stil
Tra2b
Cox7a2l
Vps4b
Slbp
Slc12a2
Slc12a4
Slc1a5
Slc6a2
Hltf
Smarcc1
Ighmbp2
Sstr2
Ssty1
Snrpe
Soat1
Sos1
Sox3
Sox4
Sp4
Sparc
Serpina3n
Serpina3m
Serpinb6a
Serpine2
Sptbn1
Sptlc1
Src
Srm
Ss18
Stat1
Stc1
Stk10
Slk
Stxbp1
Syngr2
Tal2
Tbr1
Zfp354a
Tcf7l2
Tcl1
Tcp10b
Dynlt1b
Phlda1
Tead1
Adad1
Tep1
Tsc22d1
Tgfb2
Tgfbi
Thbd
Thy1
Tjp1
Tll1
Tnnc2
Tph1
Tpm2
Tnfsf10
Tpt1
Ctr9
Tst
Rpl13a
Tsx
Tuba1c
Sumo1
Ubr1
Ulk1
Umod
Nr1h2
Usp9x
Kdm6a
Uty
Vamp3
Vav2
Vax1
Vcp
Vegfa
Vil1
Vipr2
Nrsn1
Zmat3
Wnt10a
Wnt4
Wnt5a
Atrx
Xpc
Yes1
Plagl1
Zfp101
Rnf103
Zbtb14
Zscan2
Zfp37
Zfp40
Zfp60
Zfp61
Zbtb7b
Zfp92
Zfp93
Zfy2
Zic3
Slc30a1
Abcb7
Abl2
Asic1
Ace
Actg1
Adam11
Adam19
Adam4
Adamts1
Adcy8
Adcyap1
Adnp
Angpt1
Ahnak
Ahrr
Alas2
Aldh2
Akr1b3
Alox15
Alox5
Bin1
Ank3
Ap1g1
Ap3s2
Apaf1
Apbb2
Cd5l
Apob
Apobec2
Nr2f2
Aqp4
Areg
Arhgap5
Rnd2
Arnt
Arsa
Asgr1
Atf2
Atp2a2
Atp5pb
Atp7a
Atrn
Akr1b7
Bche
Bckdk
Bfsp1
Bicd1
Bmpr1a
Bmx
Bnip3
Bsg
Btg3
Bub1b
C3
C3ar1
C4b
Cacna1c
Cacna1e
Calm1
Car11
Car2
Cask
Casp6
Casp8
Casq2
Cast
Ctnna1
Ctnna2
Runx2
Runx1
Runx1t1
Serpinh1
Ccne2
Ccnt1
Cct4
Cct6b
Cct8
Cd19
Entpd2
Cd6
Cd80
Cd8b1
Cdc42
Cdh11
Cdh4
Cdk4
Cdk5r2
Cdk6
Cdk7
Cdkn1c
Cdkn2a
Cdkn2d
Ift81
Cebpg
Celsr1
Cfh
Ch25h
Chrd
Cideb
Clca3a1
Cxcr3
Ccr9
Ccr3
Ccr4
Ccr5
Cnn1
Cnp
Col10a1
Col11a2
Col15a1
Col3a1
Col4a1
Col9a3
Cops2
Igf2bp1
Crhr2
Cry2
Ctbp2
Cux1
Cx3cr1
Cyct
Clip2
Cyp1a1
Cyp1a2
Cyp2d9
Cyp2j6
Cyp27b1
Cyp8b1
Cd55
Ddx3x
Des
Dgat1
Dhfr
Dio2
Dkk1
Dlk1
Dlx3
Dmc1
Dnah11
Dync1i2
Doc2a
Drp2
Dsg1a
Dspp
Dst
Adam26a
Dusp2
Dyrk1b
Sparcl1
Eda
Edar
S1pr4
Eef1a1
Efna1
Efs
Klk1b22
Klk1b9
Rhbdf1
Ehd1
Eif2ak3
Eif2b4
Emp1
En1
En2
Ephb3
Ephx1
Epn1
Epn2
Samd9l
Celf2
Eya1
Eya2
Eya4
Fah
Fbln1
Fbn2
Fbrs
Fem1b
Fgf13
Fgfr1
Fh1
Ccn2
Fjx1
Fkbp4
Fkbp8
Flt3
Fmn1
Fosl1
Fut4
Fut9
Xrcc6
Gab2
Gabpb1
Gabrg1
Gart
Gbx2
Nr6a1
Gcnt1
Gda
Gdf11
Gfra3
Ggps1
Ghr
Glra4
Gm2a
Gnai3
Gnal
Gng8
Gp1ba
Gp1bb
Gpaa1
Gpr37
Grb10
Grb7
Gsg1
Gsta4
Gusb
H2-DMa
H2-DMb1
H2-DMb2
H2-Q7
Hc
Hck
Hdac3
Hdac6
Htt
Heph
Hexb
Hgf
Hic1
Hif1a
Hipk1
Hipk2
Hipk3
Hnrnpa1
Hnrnpab
Hoxa9
Hoxb7
Hoxc8
Hoxd3
Hsd17b1
Hspd1
Hspa1b
Hspa9
Elavl4
Icam1
Cd74
Ikbkb
Ikbkg
Il11ra1
Il11ra2
Il6st
Ilf3
Inhbc
Inppl1
Invs
Irs4
Itga4
Itga5
Itk
Itln1
Itpr1
Itpr2
Itsn1
Jak3
Jup
Kcna1
Kcnab2
Kcnab3
Kcnh1
Kcnh3
Kcnj11
Kcnj16
Kcnj5
Kcnk7
Kcnq2
Kif11
Kif12
Kif13a
Kif15
Kif17
Kif7
Klf4
Klk1
Klk1b11
Klk1b21
Klk1b1
Klra9
Sspn
Hivep3
Mafb
Krt31
Krt27
Krt2
Lama4
Lamc1
Lamp2
Lasp1
Lats1
Lcp2
Lhx9
Lig3
Limk1
Lipg
Lmo4
Lnx1
Lox
Lrrn3
Cd93
Il1rl1
Lyst
Mxd1
Smad2
Man1a2
Man2b1
Mcpt9
Mecp2
Melk
Meox1
Mid1
Minpp1
Afdn
Ndst2
Mnt
Morc1
Psmd7
Mpdz
Mpl
Msh6
Sik1
Msn
Myef2
Myl6
Myom1
Ncam1
Ncf2
Ncoa1
Ndp
Neb
Neurod2
Nefh
Nfia
Nfix
Nfkbib
Nfs1
Nfya
Nhlh1
Nnmt
Rrp1
Notch2
Npy1r
Nrp2
Nsmaf
Numb
Numbl
Gpr143
Olfr48
Olfr56
Orc1
Otx1
P2rx4
P2rx6
Rpsa
Pcdh10
Pdcd4
Pde1c
Pde3b
Pde4d
Pdgfra
Padi1
Padi3
Pdpk1
Abcb1b
Abcb1a
Phf2
Phkg1
Piga
Pik3c2g
Pikfyve
Pitx1
Pitx2
Prkacb
Prkce
Pkdrej
Pla2g2d
Serpinb2
Pold1
Pon1
Pou2f1
Pou3f1
Pou4f1
Ppard
Pparg
Ppef1
Ppp1r17
Prlr
Prodh
Pros1
St14
Psma3
Psmb7
Psme2
Ptp4a1
Ptpn11
Ptpn12
Ptpn13
Ptprc
Ptprd
Ptprf
Ptprn2
Ptprz1
Rab20
Rabggtb
Rad51
Rad51d
Rasgrf1
Rasgrp1
Rbbp6
Rbm6
Rbmy
Rfc1
Reln
Rfx3
Rgs9
Rhag
Rhd
Xpr1
Rp1
Mrpl23
Rpl27
Rpl7
Sub1
Ruvbl2
Rxrb
Sars
Scnn1g
Scp2
Sec22b
Sel1l
Selp
Sema4f
Serf2
Sh2b1
Itsn2
St6galnac3
Sin3a
Six5
Slc10a2
Slc12a7
Slc34a1
Slc20a2
Slc4a1
Slc7a5
Slc8a1
Slfn2
Slfn4
Slpi
Smarcb1
Kdm5d
Smpd1
Ncor2
Sncg
Eftud2
Sorl1
Sox5
Sox6
Sox7
Serpina3k
Spink4
Spint2
Spta1
Spr
Sptlc2
Srms
Star
Stat5b
Stk16
Plk4
Bhlhe40
Stx3
Stxbp4
Sycp1
Sycp3
Synj2
Tank
Tap2
Tbxas1
Tcea3
Skp1
Tcf12
Tcf21
Mlx
Tcp10a
Tdgf1
Prdx2
Tesk1
Tgfbr3
Thbs1
Thbs2
Tia1
Timeless
Timm17b
Timm44
Tln1
Tbpl1
Cd40
Top2a
Nr2c2
Trap1a
Xntrpc
Tsc2
Tshr
Tuba1a
Tuba1b
Tubb5
Ube2i
Uba3
Unc119
Utrn
Vcam1
Trpv2
Vwf
Wdr1
Wnt8b
Dctn6
Ywhaz
Zan
Zfp106
Mkrn3
Zfp35
Zfp36
Zscan21
Zfp54
Zfp90
Zfpm2
Zfx
Ikzf4
Adam23
Adamts5
Akt3
Aloxe3
Arih2
Banf1
Cdh20
Dlg2
Ets1
Farsb
Gmcl1
Gpc6
Grem1
Insrr
Mab21l2
Map2k5
Mapk7
Mmp17
Nek4
Oasl2
Tenm2
Tenm3
Nlrp5
Papss1
Slc26a4
Prkra
Dazap2
Ptpn21
Tiam2
Rnasel
Scamp3
Slc35a1
Srp54a
Trex2
Best1
Nelfa
Xrn1
Ldb3
Ing1
Avpr1b
Ceacam1
Clcn6
Cop1
Esrrb
Fto
Map3k2
Orc4
Orc5
Psma5
Psmb3
Homer2
Slc7a11
Dpysl4
Pclo
Casp8ap2
Ddx3y
Exo1
Macroh2a1
Ppp2r5e
Mprip
Slc9a3r1
Serinc3
Tinag
Trpc7
Vat1
Vsnl1
Zw10
Polk
Actn3
Adra1d
Adra1a
Ahr
Ahsg
Anxa6
Ar
Atp6v0d1
C2
Clcn1
Cnbp
Crabp1
Hapln1
Dmtn
Ms4a2
Fut7
Gdf7
Gpr162
P3h3
Emg1
Gria2
Hmmr
Hoxd10
Eif2ak1
Hspa1l
Itga3
Krt33b
Ksr1
Cog1
Lhcgr
Lrpap1
Kitl
Msx2
Nr4a2
Olfr67
Pafah1b1
Pam
Phtf1
Pkd1
Pklr
Pou5f1
Ppp1cc
Rora
Rps16
Cxcl12
Sema4a
Sema6b
Sh3gl1
Kdm5c
Sp1
Sptb
Supt5
Syn2
Thbs3
Klf10
Ubp1
Ugt1a2
Fgd2
Eif2ak4
Podxl
Nrk
Chaf1a
Pla2g7
Pald1
Add3
Rpl3
Tbl2
Csnk1e
Prmt5
Slc25a10
Mmel1
Ip6k1
Skp2
Abcc5
Mkln1
Ate1
Abcc2
Dnah8
Epb41l3
Baz1a
Hk2
Ly75
Plcb4
Prpf4b
Pstpip2
Rasal1
Sfrp1
Ro60
Zfp53
Abcf3
Abcf2
Zfp385a
Ulk2
Cspg5
Zfp292
Timm8a1
Meltf
Hey2
Fbxw4
Hnf4g
Zfp354c
Cngb3
Aass
Axin2
Galnt4
Enpp2
Rbp3
Abce1
Sufu
Hunk
Nox4
Txnrd1
Hspa14
Ttpa
Mfap5
Nap1l1
Zpbp
Fbxl17
Fbxo17
Pnpla6
Dlc1
Atp8a2
Atp11a
Dkk3
Sh3bgr
Copb2
Slc25a13
Sntb1
Pknox1
Il27ra
Cldn1
Rab10
Sfrp4
Aqp3
Hnrnpdl
Map3k6
Gpc1
Exosc10
Mapk8
C6
Kif21a
Tmod2
Nup50
Cul3
Neu3
Iqgap1
Caprin1
Scarb1
Dlg3
Ctps
Cdk2
Prdx4
Folh1
Dnajc5
Nasp
Bnip2
Nfatc1
Srpk1
Vamp4
Stx1a
Usp2
Banp
Atxn10
Acrbp
Wbp2
Exoc7
Atoh7
Hif3a
Deaf1
Cnot4
Krt35
Psmd10
Gria3
Ccs
Cd164
Rab25
Esd
Cks1b
Galk1
Sec61a1
Spint1
Col5a3
Atp6v0a1
Gal3st1
Pkd2l2
Rps3a1
Nckap1
Il22
Dbp
Oat
Prkx
Rpl5
Trpc4
Celf1
B4galt2
Celsr2
Clpp
Rfx5
Polm
Polg
Nedd9
Gucy1b1
Dnal4
Clca1
Copg2
Kat6b
Cd244a
Atp4a
Scn3a
Scn1a
Mre11a
Sema6a
Akap7
Golga4
Trpm1
Chst2
Wbp4
Ntsr1
Gsdme
Crlf3
Cldn6
Pde3a
Tfip11
Extl3
Foxo4
Eif3i
Syt6
Plagl2
Abhd2
Pcnx
Nup210
Smarcal1
Socs6
Sgsh
Nfat5
Sh2b2
Irx5
Fnbp4
Magix
Pebp1
Slc1a4
Impa1
Cxcl13
Ywhag
Srcin1
Pnliprp1
Setdb1
Paxip1
Adgrg1
Lgals8
Uqcc1
Cd86
Lsp1
Exosc9
Cyhr1
Rabep1
Pabpn1
Avpr2
Cetn2
Omg
Robo1
Selenbp2
Elovl2
Cacng3
Mcm3ap
Sit1
Rfk
Gabbr1
Unc93b1
Dll4
Sfmbt1
Sh3glb1
G6pd2
Acsl4
Slc13a1
Smad9
Rala
Rgs3
Ammecr1
Grk4
Olfm1
Mad2l1
Pdss1
Gdf2
Dnah10
Hao2
Abcb10
Ddx21
Rev1
Patz1
Thsd1
Ccl24
Extl1
Cacna1f
Plxnb3
Plce1
Tspan7
Pitpnb
Metap2
Socs5
Tspan6
Kcnj1
Syncrip
Ube2a
Actl6a
Plcd1
Plcb1
Fmnl1
Dynll1
Ruvbl1
Rapgef4
Letm1
Cpxm1
Tmem115
Rbck1
Rnf138
Mbtps1
Rbx1
Kcmf1
Orc6
Arl3
Mmp16
Snx1
Nme4
Acot9
Pdcd5
Zfp113
Htra2
Tagln3
Plp2
Tubd1
Spen
Ptges3
Ikbke
P3h1
Sec23b
Bloc1s6
Maged1
Acp6
Ggcx
Anapc7
[truncated: 4,444 more rows]

## Sheet: mirWALK-mmu-miR29b-target
Mbd1
Ildr2
Dclk1
Rgs8
Dedd
Ptp4a3
Gramd1b
Tbcel
Gramd2
Tdrkh
Spast
Mtch1
Trim39
Rlim
Fam241b
Nrbp2
Robo2
Armcx3
Smarca1
Tor1aip2
Epb41l2
Pan2
Csf2rb
Rinl
Rspry1
Reps2
Irak3
Tfr2
Tpd52l1
Bri3bp
Kcnc2
Becn1
Atp2c1
Mettl6
Pbrm1
Rpl15
Zfp30
Htr7
Mxi1
Hnrnpk
Slc4a7
Rcbtb1
Slc25a22
Uhmk1
Kctd15
Wdr7
Ubl5
Arhgap26
Tcf4
Lsamp
Stx8
Urgcp
Dgkb
Zfp248
Fbln5
Arpp21
Etfrf1
Ccdc88c
Atad2b
Nupl1
Pou1f1
Ebf1
Mapkap1
Rabgap1
Msi2
Pard3
Dnaaf5
Abcb11
Slc35f3
Ppp2r5c
Syt16
Nrg1
Ppp1r3b
Tmcc1
Med20
Slitrk4
Cnr1
Atxn1l
Dpf1
Rnf122
Tdrd12
Adcy6
Col14a1
Myo1h
Cecr2
Helz
Evi5l
Cracr2a
Agrn
Rragd
Odf2
Bnc2
Ankdd1b
Strit1
Mark3
Stard9
Ccdc170
Kctd16
Ly6g2
Dhx35
Ankrd13b
Prkar1a
Gm2237
Gm3667
Gm3173
Gm3629
Eif1a
Celf5
Rps6ka6
Ppfia4
Ncoa3
Mau2
Elk4
Gm12790
Gm45623
Gm7347
Gm21663
Gm21698
Gm33989
Kif19b
Cyth1
Strbp
Kcng1
Rnf38
Plekha1
Slc22a23
Rad9b
Zfyve9
Pakap
Acp2
Acta2
Acvr2a
Adcyap1r1
Angpt2
App
Arf2
Arf5
Arnt2
Atm
Slc7a1
Slc7a2
Slc7a3
Bach1
Bcat1
Bmpr2
Bnc1
Btg1
Btg2
C5ar1
Calu
Capn5
Casp7
Cav1
Cd28
Scarb2
Socs2
Clock
Col11a1
Col19a1
Col4a3
Col4a5
Col7a1
Col8a1
Col9a1
Cpd
Cpeb1
Pcdha4
Ncan
Smc3
Ctsb
Dach1
Defa3
Dnajc1
Dnmt3a
Smarcad1
Evi5
F9
Gabra2
Gabrb1
Gabrg3
Gap43
Gdi2
Gnaq
Gpr27
Grin2a
Grin2b
Gk
Hcn3
Hes2
Plpp1
Hmgcr
Hnf4a
Hoxa10
Hspe1
Htr2c
Ibsp
Il2ra
Il5ra
Kpnb1
Irf1
Itga2
Kcnd1
Kcnq1
Kif3c
Klf2
Kpna4
Lama2
Lhx6
Marcks
Mest
Cxcl9
Naip1
Nlk
Nmt2
Npr3
Ntrk2
Nxph2
Slc22a6
Pax1
Pcmt1
Pgr
Prkci
Prkd1
Pkia
Pmp22
Pola1
Por
Ppic
Prom1
Ptch2
Ptpn14
Ptprj
Pura
Pex5
Rcn1
Ret
Rock1
Rsu1
Satb1
Atxn1
Scd1
Scd2
Scn7a
Frrs1
Sema3a
Sema3b
Sorbs1
Shc3
St8sia4
Sla
Smarcc1
Snn
Soat1
Sox3
Serpini1
Srpk2
Slk
Stxbp1
Syt2
Zfp354a
Tcf7
Tfap2b
Dynlt1b
Tgfb2
Tll1
Tpd52
Tph1
Traf6
Trpc5
Tnfsf4
Sumo1
Ulk1
Umps
Vav2
Vcp
Yap1
Ywhae
Zbtb14
Zfp46
Actl7a
Adra2b
Ahrr
Alcam
Ap3s2
Xiap
Aqp4
Arhgap6
Bche
Bet1
Bcl2l11
Bmpr1a
Bnip3
Brs3
Chic1
Cacna1c
Calm1
Ccna2
Ccne2
Ccng1
Cd19
Cd80
Cdc7
Cdh4
Cdk5r2
Cdk6
Cdk7
Cdkn1c
Chrd
Ccr9
Col10a1
Col6a1
Col9a3
Igf2bp1
Creb1
Pcdha7
Pcdha5
Pcdha11
Pcdha10
Ctbp2
Ctsc
Cx3cr1
Dazl
Ddx4
Dhfr
Dio2
Dlx5
Dnmt3b
Dpp4
Dsg1a
Dusp2
S1pr3
Edil3
Efna5
Egr2
Eif3a
Eomes
Ephb2
Epn2
Erbb3
Erf
Celf2
Eya2
Fbn2
Fbrs
Fgf12
Fgfr2
Fkbp10
Fos
Fut9
Gab2
Gclc
Gna11
Gnal
Gpr37
Grik2
Hipk1
Hipk3
Hira
Hoxa1
Hsd17b1
Elavl2
Ifnar1
Igf1
Ccn1
Ikbkb
Itga4
Itga5
Itk
Kcna1
Kcnk3
Kdr
Kif7
Klf4
Lamp2
Lasp1
Lhx9
Lig1
Lmnb1
Cd93
Il1rl1
Mxd1
Smad2
Mdm2
Mecp2
Grap2
Mpl
Msc
Nefh
Nfia
Nktr
Ccn3
Omp
Ott
Rpsa
Pde4d
Pdgfra
Per3
Phex
Pitx1
Prkacb
Plp1
Pou4f1
Ppara
Ppp1r17
Pstpip1
Ptprf
Rad51
Rad51d
Rasgrp1
Rnf4
Ros1
Rps6ka2
Rps7
Sh2b1
St6galnac3
St8sia1
Sim1
Slc20a2
Slc8a1
Sox14
Stat5b
Bhlhe40
Strn
Skp1
Tfeb
Mlx
Tjp2
Tle1
Nr2c2
Tsc2
Tshr
Twist1
Usp12
Ung
Usf2
Vmn1r45
Wnt9b
Dctn6
Zfp41
Zfp54
Zfx
Zim1
Adamts5
Arih2
Klf6
Faim
Gmcl1
Gpc6
Tenm2
Mpdu1
Ldb3
Cop1
Dapp1
Map2k7
Mapk1
Pclo
Casp8ap2
Ppp2r5e
Ahr
Btn1a1
Dsc2
Dmtn
Ms4a2
Gnb4
Pafah1b1
Pklr
Ppp1cc
Rora
Tap1
Tnf
Txk
Cartpt
Golga5
Plaat1
Gyg
Tcl1b5
Skp2
Mkln1
Casr
Ro60
Ror1
Tpk1
Ulk2
Clic4
Timm8a1
Axin2
Col5a1
Galnt3
Nr4a3
Enpp2
Ttpa
Mfap5
Nap1l1
Sacs
Fbxo17
Hs6st3
Orc3
Rab10
Hnrnpdl
Prkn
Mapk8
Caprin1
Mybph
Cdk2
Nasp
Bnip2
Nfatc1
Vamp4
Stx1a
Hnrnpu
Rbm3
Banp
Irf3
Cd164
Cav2
Ppm1d
Cdkl2
Myadm
Tef
Pcdh12
Polg
Nedd9
Icos
Cd244a
Mre11a
Azin1
Cldn6
Extl3
Ubqln2
Hs3st3b1
Nup210
Smarcal1
Nfat5
Impa1
Fut2
Paxip1
Robo1
Usp27x
Sh3glb1
Acsl4
Ammecr1
Gas6
Ddx21
Zfp386
Tspan5
Ccl24
Mpp5
Ube2j1
Styx
Ptpn9
Tspan6
Hsd17b12
Shoc2
Kcnj1
Rnf138
Scoc
Foxo1
Zfp113
Tubd1
Bloc1s6
Tspan3
Gsk3b
Git2
Nudt3
Sumo3
Cript
Ccnl1
Septin6
Rgs17
Stat2
Pdgfc
Litaf
Habp4
Cyp51
Zbtb33
Hhip
Pik3cg
Ccl28
Nqo2
Dolpp1
Brd4
Psors1c2
Tmem183a
Jph3
Cramp1l
Smarce1
Ak3
Wdr4
Gab1
Svs3a
Klf13
Sertad2
Rsad2
Ppp1r1a
Zbp1
Dexi
Chst11
Ccl8
Trpm7
Isl1
Ptprt
Rrs1
Med12
Dact1
C1galt1c1
Bhlhe22
Il21
Trp53inp1
Foxj2
Syne1
Perp
Ralb
Trpv6
Ireb2
Cldn12
Twsg1
Lima1
Ifi30
Dab2
Nit2
Rnf128
Mesd
Tmem86b
1110032A03Rik
Ube2v2
Sfpq
Lrat
Ing3
Pcm1
Ripk4
Txnip
Rd3
Ehhadh
Tfcp2l1
Pank1
Elp4
Asb3
Mrps23
Cyb5r4
Gpx7
Tomm20
Desi2
Morf4l1
Scd3
Sun1
Luzp1
Bhlhe41
Col26a1
Mob4
Natd1
Txnl4a
Tmem167
Uqcrq
Anapc11
1110059G10Rik
Taf13
Aig1
Atp6v1c1
Blzf1
Ostc
Sar1b
Aptx
Mrpl11
Ppdpf
Eid1
Tceanc2
Zwint
Rwdd3
Cmpk1
Ubr7
Tmem222
Spcs2
Tbc1d15
Klhl28
Gapvd1
Krtap3-2
Ccdc96
Rnf220
Cntnap2
Bcl2l14
Fuca2
Serbp1
Ncbp3
Crnkl1
Bzw1
Rexo1
Echdc1
Kctd20
Psmd12
Med28
Ly6m
Magt1
Pgp
Efhd2
Mtdh
Arl8b
Nudcd2
Lsm1
Prpf18
Eri1
Rffl
Bbs2
Bag4
Ears2
Lims1
Mtpap
Plxdc2
Ergic2
Nvl
Pdcl
Ccdc50
Fgfr1op2
Gin1
Narf
Tm7sf3
Uxs1
Saraf
Tmem100
Cmc1
Retreg3
Rnf146
Arl13b
D10Wsu102e
Gtf2e2
Washc2
Denr
Fam135a
Zdhhc21
2310057M21Rik
Prps2
Ubn1
Rab14
Tlcd1
Phf5a
Dbndd2
Srrm4
Zg16
Zc3h15
Pex11g
Comtd1
Kctd5
Lyg1
Cdk13
Nmrk2
Vkorc1l1
Mtfmt
Khnyn
Col22a1
Ipmk
Fyttd1
Ttc39b
Ace2
Manba
Meaf6
Taco1
Rnf168
Naa30
Zcchc8
Ankrd33b
Lrrc63
Psd3
Pgm2l1
Spef1
Zranb3
Nudt4
Tmem248
Brox
Slc46a3
Ubiad1
Gtf3c2
Cpn2
Ap2b1
Pdgfd
Paqr7
Synpr
Fundc1
Slc35f2
Cyb561d1
Dusp11
Cep89
Tmem163
Supt7l
1700021F07Rik
LTO1
Slx4ip
Ttc4
Zfp444
Skida1
Zfp618
Mblac2
Ppil6
Bmper
Rhobtb3
Dcbld2
1700094D03Rik
Ppp2r1b
Cst6
Mfsd12
Slc25a27
Rftn2
4931406B18Rik
Nebl
Gga2
Dcaf6
Ccdc97
Sash3
F13a1
Stk40
Cep97
Dnal1
Chic2
Lonrf3
Scara5
Tmc5
Sohlh2
Cep72
Tmem33
Tmem168
Gvin1
Elovl7
Pomk
Pcf11
Secisbp2
Zc3h14
Nudt16
Snx24
Zmym2
Cant1
Rap2a
Ndfip2
Msrb2
Plet1
Srxn1
Ppfia3
Klhdc10
Polr3f
Rhbdd1
Arfip2
Crebrf
Kcnk10
Ccdc93
Acap2
Fam122b
Rictor
Usp54
Dlst
Polr3h
Saal1
Kmt5a
Tada1
Cttnbp2nl
Zxdc
Mynn
Senp3
Ucn3
Ctns
Plekha2
Pik3ap1
Crispld1
Zfp275
Smarcd1
Cenpq
Enpp5
Plvap
B3galt5
Lztfl1
Loxl2
C1galt1
Nrep
Naa15
Entpd7
Glrx
Gpnmb
Pcdhb4
Pi15
Slc24a3
Elac1
Brdt
Optc
Prelp
Pnpla3
Ghitm
Rdh1
Asb7
Srgap3
Bsnd
Zfp456
Itga8
Mpzl1
Hecw2
Nckap5l
Nol4l
Pcdhac2
Osbpl8
Slc5a12
Ppp3r2
Usp22
Maml3
Tmem178b
Nuak1
Cxxc4
Ypel2
Dusp13
Pnmal1
Trp53rka
Aox2
Zfp975
Kbtbd8
Septin11
Slc25a51
Slc38a8
Ficd
Mdc1
Cxcl12
Prkaa1
Uspl1
Rsad1
Zfp182
Scn4b
Cpsf6
5730409E04Rik
Gmnc
Zfp488
Mettl21c
Rap1gap2
Kbtbd7
Adamts15
Cep170b
Zfp607a
Gm14325
Lrig2
Cxadr
Insyn2b
Sox6
Dnm1l
Usf3
Zfp114
Lin28b
Smg1
Acmsd
Cd69
Bbs1
Ttc9
5730507C01Rik
Klrg2
Rab11fip2
E330034G19Rik
Pdzd8
Lin7a
Itga1
Mcrip1
Pak6
Phactr2
Gxylt1
Slc30a10
Uap1l1
Fhdc1
Vsig10
Iqsec3
Zfp568
Cntn5
Pgr15l
Acvr1c
Dock1
Thoc2
Kdm7a
Heca
Adgrg5
Myrf
AW146154
Klhl32
Rfx7
Kcnk9
H2-Eb2
Gm4841
Pm20d2
Zfp791
Prps1l3
Col28a1
Ripply2
Mcidas
Gm6460
Dusp22
Ric3
Zfp953
Slc7a15
Rnpc3
Fn3k
Trim63
Mier1
Eif4e2
Bicd2
Plekhm3
Ivns1abp
Glyctk
Iffo1
Strn4
Shroom4
Peg10
Uevld
Golga7
Rabl3
Oip5
Prok1
Raph1
Gypc
Lyrm9
Hs6st2
Nexmif
Ints14
Lrba
Srsf10
Zzz3
Cass4
Rapgefl1
Nav3
Srgap1
Pard3b
Bdp1
Pdia2
Ogfrl1
Lrp2
Ipo8
Arhgef17
Prrg3
Slc4a11
Otud4
Pacs2
Polr3g
Tmem52b
Eml5
Hs3st5
Ptafr
Slf2
D5Ertd579e
Nsd3
Taok3
Tmem236
Agl
L3mbtl1
Rhobtb1
Hecw1
Mamld1
Vma21
Lrrc7
Dmxl1
Kidins220
Amotl1
1810013L24Rik
Brwd3
Akap17b
Mrtfa
Rab27b
Gbp7
Scn3b
Arid1b
Rere
Zbtb34
Zfp992
Trabd2b
Ccnyl1
Adam22
Kcnb2
Gm14308
Zcchc24
Cyp4f17
Akap5
Zfp703
Clec2l
Gm14434
Ablim1
Pcdh19
Cdk12
Bach2
Stau1
Tmtc3
Ppm1h
Kcnj13
Slc24a2
Mfsd4b5
Eaf2
Epb41l5
Slain2
Rps6kb1
Gm15127
Stxbp5l
Scfd2
Fnbp1l
Gm15091
Pcdh7
Qser1
Naip2
Aldh7a1
Epb41
Gm10220
Prickle2
Dennd6a
Plcxd2
2810006K23Rik
Ccdc62
Klf14
Slc39a14
Nfatc2
Ccdc9
Gm14124
Zfp937
Acss3
Gm20604
Gm10778
Hbs1l
Armh1
2210408I21Rik
Nucks1
Specc1l
Lpp
Slc37a2
Cadm2
Fchsd2
Rnf44
Lrrc1
Wac
Oas1h
Fam168b
Serp2
Ssc4d
Rnf152
Tmem196
Timd2
Kif26b
Arhgap4
Mroh1
Igsf10
Ccdc71l
Gm3604
Zc3h12c
Rmi2
Mtx3
Micos10
Pcsk5
Lix1l
Zbtb5
Pgap1
Nlgn1
Pex5l
Tasl
Tmem273
Dcun1d3
Smim1
Tbc1d24
Pwwp2a
Rnf41
Slc66a2
Rnf165
Sec22c
Mosmo
Dnajc6
Zfp512b
Irf2bp2
Mpp4
Gm10406
Map3k20
Coro2a
Bend4
Nsun6
Fndc7
Slc38a1
Dennd1b
Thoc2l
Dynlt1f
Dynlt1a
Dynlt1c
Zfp651
Cdkl3
Sec24c
Cdk19
Dynll2
Slc6a18
Slc35b3
Tada2b
Ipcef1
Ncald
Trim66
Kirrel
Rbms3
Taz
Zfp516
Zkscan7
4933402N22Rik
Gm2026
Gm10471
Homez
Cyp26b1
Nsd2
Tmem132b
Ankrd29
Dcun1d4
Ddx19b
Kat7
Tex13c1
Fsd1l
Plscr5
Pld5
Cep43
Gm7694
Macf1
Gpsm1
Opa1
Slc44a2
Sptbn4
4931406C07Rik
Ptrhd1
Cep85l
Gm14295
Iffo2
Crxos
Fam160a2
Bcl11a
Col6a3
Gvin2
Gm14322
Rapgef6
Lipi
Picalm
Zfp410
4833439L19Rik
St7l
Tdrd3
Prpf19
Tet1
Zfp850
9330182O14Rik
B020004C17Rik
Gm4724
9030624G23Rik
Gm3488
Pcdh11x
Trim24
Rcn2
Adamtsl5
Carf
Sgip1
Sae1
Bcl11b
AI593442
Rad1
Pitpnm2
Egflam
Slc25a40
Mturn
Pus7
Zfp473
Csnk1e
Rorb
Ccdc169
Nudt7
Col12a1
Atp1b4
Rbm41
Ugp2
Rc3h2
Scml2
Csrnp3
Foxj3
Osbpl6
Ctdspl2
Cds2
Hmgcs1
Syt14
Usp1
Ncoa2
Tmem132e
Vezt
Plekha7
Ttyh3
Zcchc4
Zfp950
2610042L04Rik
Speer1
Gm5861
Gpr161
Klhl13
Ankle1
Kansl3
Mbnl3
Specc1
Zfp92
Tmem260
Mtss2
Guf1
Zfp442
Vwc2l
Tmcc2
Eif4h
Ago1
Myl6
Myo16
Pea15a
Pds5b
Scamp1
Dgkg
Stau2
Tnpo3
Trmo
Camsap2
Zfp408
Skint4
Col6a2
Bbx
Nek5
Vwa7
Arhgap28
Acot5
Ylpm1
Ndufb8
Clec1a
Unc5d
Hmbox1
Ndst1
Trmt10a
Pycr1
A730046J19Rik
Macir
Zbtb18
Tstd2
Mad2l1
Tlcd4
Ecpas
Tcaf1
Commd8
Smndc1
Slc35b2
Stk38
Adat1
Ttc13
Snx18
Parvb
Zfp704
Mfsd14b
Tmem30a
Cab39
Icmt
Ppp1r15b
Eps8l3
Pot1a
Isy1
Cisd1
Psme4
Ppp4r3b
Desi1
Il17rd
Tymp
Tomm70a
Txlnb
Pcdha3
Pcdha12
Stab2
Nap1l3
Cspg4
Ogt
Atxn7
Galnt2
Stard7
Tbc1d19
Bmerb1
Zfp622
Tnrc6b
Ccdc92
Utp6
Slc17a2
Proser2
Cnot6l
Appl1
Pla2g4b
Tmem51
Zfp503
Nipal2
Wdr26
Plekhb2
Spon1
Chmp1a
Map3k21
Cd3eap
Ranbp10
Nod2
Fam83f
Kdm5a
Prr15l
3830406C13Rik
Pbxip1
Olfr1442
Olfr1208
Elovl4
Rps6ka3
Csnk1g3
Kcnq3
Sec63
Spns2
Dnajc27
Dcaf10
Ago4
Hbp1
Amot
Gpr156
Phc3
Ammecr1l
Tmem41b
Erlin2
Ugt2b34
Ipo9
Ccdc186
Txndc9
Hinfp
Mab21l3
Cpsf7
Dnajc16
Ndnf
Abraxas1
Asxl2
Panx3
Mob3a
Zfp871
Adamts18
Itih5
Kctd7
Dstyk
She
Aldh5a1
Ybey
Rundc1
Zfp322a
Serinc5
Mier3
Pdk1
Ddx58
Plaa
Elapor2
Ppp1cb
Ankrd52
Ccnj
Slco5a1
Zfp697
Man2a2
Dpy19l1
Alkbh5
Idh2
Ip6k3
Csnk1g1
Fam180a
Proser1
Zfyve16
Wdcp
Lrit2
Rpgrip1l
Pskh1
Nav1
Fbxo45
Rpusd2
Dusp18
Lgalsl
Ythdf1
Ubtd2
Crtc3
C2cd2
Atg4a
Eny2
Trib3
Emc3
Slc38a2
Gucd1
Chst8
Plekhf2
Slc25a16
Tmem65
Faxc
Rif1
Arid2
Epm2aip1
Fam53b
Fzd10
Adamts9
Acad11
Gtf2a1
Rbfox2
Tspan9
Glis3
Sestd1
Snx33
Prtg
Dhrs9
Hcar1
Eda2r
Rab39
Prr11
Tmem169
Glp2r
Osbpl11
Lrtm1
Tigar
Nwd2
Vwc2
Trappc8
Grk3
B430306N03Rik
Glt28d2
Ubn2
Slc35e2
Dop1a
Ocrl
Pptc7
Cstf3
Kndc1
Zhx3
Ifitm10
Arl4c
Pak2
Gldn
Vash1
Zfp799
Tmtc2
Rnf150
R3hcc1l
Igsf1
Mtmr9
Plekhh2
Secisbp2l
Ubxn7
Dgkd
Cdnf
Plppr4
Tmem201
Kctd12
Zfp507
Elmod1
Opcml
Dgkk
Dnaaf6b
Rassf4
Commd10
Cox10
Zfp74
Snapc1
Reep1
Fam83g
Cdc42se2
Blmh
Pkn2
Clrn3
Lrrtm3
Zpld1
Gulo
Spin4
Agbl2
Tmem72
Prr18
Scai
Zrsr2
Far2
Ldlrad3
Tyw1
Hepacam2
Tanc2
2610524H06Rik
B230219D22Rik
Rftn1
Gtf2h3
Ushbp1
Hectd4
Pkd2l1
Shq1
Dsg1c
Dsg1b
Aida
Wfikkn2
Hnrnpa2b1
1700028K03Rik
Gpt
Ntrk3
Asic4
Tet3
Helz2
Pyroxd1
Tafa3
Nr2f2
Synm
Glra2
D630045J12Rik
Prr14l
Fam160b2
Wipf2
Hsd17b13
Exoc8
Pcdha2
Zbtb40
Tanc1
Eif5b
Paqr9
Hjurp
Pou2f1
Tfap2e
Stard8
Shc4
Tsen2
Thap1
Zfp781
Dot1l
Kcnf1
Tlr12
Igsf3
Arl5c
Yipf6
Hook3
Syngr1
Tns1
Map4k4
Iars2
Rxra
Gm13547
Tmem74b
Raly
Tcp11l1
Trp53inp2
Slc39a8
Gask1b
Eps15
Ppp4r2
Clcn3
Alkbh8
Myo5a
Thsd4
Tpm1
Clstn2
Celf6
Atxn7l1
Pax9
Klhl3
Adamts16
Med10
Ankrd28
Xkr6
Pdzd2
Celsr1
Ttbk1
Cdc23
Ikbkg
Atp2b4
Stx6
Snrnp35
Ces2f
Kdm2a
Gucy2e
Rskr
Smurf2
Epha5
Nlrp6
Sdcbp
Rbm12b1
Acap3
Slc6a5
Kansl1l
Prokr2
Ppip5k1
Dnajc5
Chl1
Gm4767
Mettl7a1
Kcnj6
Myocd
Cp
Slc66a1
Zfp583
Klhl2
Eya4
Plcd3
Nalcn
Cyb561a3
Slc22a26
Arhgap21
Epha10
Scmh1
Inppl1
Anapc15
Als2cl
Zfp286
Arrdc3
Pacsin2
Apex2
Slc44a1
Znrf1
Mcph1
Pdpr
Lsm6
Cdon
Gcc2
Lin52
Trim9
Fezf2
Zbtb20
2510002D24Rik
Memo1
Fgf1
Ube2d3
Stx17
Zbtb37

## Sheet: mirWALK-mmu-miR29c-target 
Mbd3l1
Ildr2
Nmnat3
Fam53c
Armc4
Rnf111
Rgs8
Haus1
Slc36a4
Ptges3l
Tpm3
Ntm
Gramd1b
Ptprm
Tbcel
Fcor
Gramd2
Tdrkh
Map3k4
Spast
Rcan2
Copz1
Slitrk3
Zfp687
Ctns
Lysmd4
Tdrd6
Irgc1
Atp6v1a
Rlim
1810055G02Rik
Robo2
Armcx3
Sgta
Sybu
Smarca1
Tor1aip2
Pan2
Map3k12
Ggn
Zfp14
Usp17lb
Ppp1r16a
Oxr1
Rspry1
Reps2
Spop
Spaca3
Irak3
Clip1
Gripap1
Sec31a
Bri3bp
Rbm5
Celsr3
Nlrp3
Arhgap9
BC048403
Dnajc13
Kcnc2
Raet1e
Mettl6
Gsap
Elapor2
Galnt11
Thoc7
Cadps
Sbno1
Ripk1
Slc5a6
Herc2
Frmd5
Exoc2
Rab3c
Rps19
Rnase6
Ebf2
Bbs9
Htr7
Mxi1
Rabggta
Fez2
Hnrnpk
Rcbtb1
Dlgap1
Kcnj9
Uhmk1
E2f8
Prox1
Wdr7
Serpinb5
Ipo11
Gramd3
Tmem178b
Zfp532
Tcf4
Rnf14
Stx8
Zfp707
Trim23
Limk2
Lrmp
Dgkb
Zfp248
Cnot7
Arpp21
Etfrf1
Lrrtm1
Nlrp4a
Syt17
Zfp668
Zranb1
Rdh11
Ccdc88c
Slc24a4
Atad2b
Slc35a3
Otop2
Gm550
Cyb561a3
Kif20b
Nupl1
Epha3
Pou1f1
Hnrnph1
Chodl
Fgf11
Flot2
Rapgef1
Tmem127
Abca8b
Adgrg4
Mapkap1
Rabgap1
Slc35c2
Stx16
Ddx39a
Ttc25
Morc2a
Sp2
Zfp644
Bud23
Pard3
Rnf43
Auts2
Dnaaf5
Abcb11
Ppp1r9a
Clpb
Ggnbp2
Ppp2r5c
Syt16
Togaram1
Tmcc1
Ccdc40
Pim1
Htr4
Tshz1
Ppargc1b
Cnr1
Cdc26
Sntb2
Atxn1l
Dpf1
Rnf122
Lrrc29
Urb2
Col14a1
Mark4
Nras
Ttll10
Septin3
Pld1
Myo1h
Postn
Zdhhc23
Cecr2
Cfap74
Arhgef38
Helz
Ppp1r12b
Piwil4
D430041D05Rik
Slc6a9
Agrn
Rragd
Etl4
Ankdd1b
Myo1c
Mark3
Gm17359
Exoc3l2
Dnhd1
Dnah3
Ak9
Cdcp3
Iqcn
Kif28
Ankrd31
Ccdc170
Mcf2l
Terf2
Ly6g2
Cnot1
Gm21454
Ets1
Ankrd13b
Gm21292
Gm21440
Deup1
Syt7
Cnnm1
Rasal3
Zfp143
Ccdc114
A830018L16Rik
Mob2
Msln
Eif1a
Eml3
Fsip1
Themis
Gemin5
Celf5
Kif2a
Bnip2
Git1
Mia2
Ppfia4
Ncoa3
Anks1
Cnksr2
Heatr4
Foxo3
Gm8251
Btbd7
Dnah14
Gm34653
Adgrb2
Gm12790
Gm35339
Gm21885
Gm21394
Gm7347
Gm21663
Gm21698
Kif19b
Haghl
Strbp
Eml4
Gstm6
Tmem144
Kmt5b
Atg4a
Elf4
Plekha1
Lyzl4
Slc22a23
Dennd2c
Zfyve9
Gm20909
Gm20924
Vmn2r130
Kcnc3
Pzp
Aatk
Abca4
Abca2
Acads
Asic2
Acp5
Acta2
Acvr1b
Acvr2b
Adam10
Adam5
Adcy7
Gpr182
Adprh
Adssl1
Adss
Angpt2
Agtr2
Alk
Slc25a5
Ap1g2
Apc
Speg
Aqp1
Arf1
Arf2
Arf5
Arl4a
Zfhx3
Atm
Neurod4
Atp5g1
Atp6v1b2
Atp7b
Slc7a2
Baat
Bach1
Bcl6b
Bcan
Bcat1
Bik
Blm
Bmp5
Bmp8a
Bmpr1b
Bmpr2
Bnc1
Birc6
Btg1
C5ar1
Cacna1a
Calcr
Calu
Canx
Capn5
Capn6
Casp2
Ctnnb1
Cbr2
Cbx4
Cckbr
Ccnb2
Ccnf
Cd38
Cdh8
Cdkn1a
Cdr2
Cidea
Socs2
Clock
Cntn1
Col11a1
Col19a1
Col4a3
Col4a4
Col4a5
Col5a2
Col1a1
Col1a2
Cort
Cpd
Cpox
Crat
Pcdha4
Pcdha6
Smc3
Cyp26a1
Cyp2a5
Cyp7a1
Dck
Dcn
Defa29
Degs1
Mpp3
Dnajc1
Dnmt3a
Doc2b
Dpep1
Dsc3
Mapre1
Efna2
Ell
Eln
Epha4
Epha8
Ephx2
Eps15
Fscn1
Fbln2
Fbn1
Fdxr
Fer
Ppm1g
Flt4
Fyn
Fzd7
Gaa
Gabra2
Gabrg3
Gabrr1
Gata3
Gba
Gcsam
Gcnt2
Ggt1
Gjc1
Gjb1
Gjb2
Glul
Glud1
Gpc4
Cmklr1
Gpi1
Gpr27
Grin2a
Grin2b
Gtf2h1
Thumpd3
Gucy2e
Has3
Hcfc1
Hcls1
Hdgfl2
Hes1
Hes2
Hmgcr
Hmgcs2
Hoxa10
Hoxb6
Hsf2
Hspa4
Hspa2
Sdc2
Hspg2
Ndst1
Htr2c
Hyal1
Ibsp
Igfbp2
Il12rb2
Il17ra
Kpnb1
Inhba
Inpp5b
Itga2
Itga6
Itgav
Itgb2l
Itih1
Jak2
Jrk
Kcna2
Kcnj2
Kif1b
Kif3c
Klk1b16
Serpina3c
Kpna3
Kpna4
Lama2
Arhgef2
Arhgef1
Lep
Lhx1
Lrp1
Lrrn1
Marcks
Mapkapk2
Mc1r
Mcl1
Mcm6
Anapc1
Mdm4
Mep1a
Mep1b
Mesp1
Mest
Met
Mmp8
Mns1
Me1
Mov10
Mrc2
Mthfd2
Laptm4a
Mybpc3
Myo7a
Myom2
Nap1l2
Enah
Nfkb1
Nefm
Klk1b3
Nid2
Nqo1
Nmt1
Nmt2
Notch1
Zfp638
Nppa
Npr1
Npr3
Nrg3
Nsd1
Ntrk2
Nxph2
Orc2
Cldn11
P2rx1
Pah
Pak3
Cntn3
Pax1
Pax5
Pcnt
Pcsk4
Pde1b
Pde7a
Tulp2
Pdha2
Enpp1
Peg3
Pepd
Dcaf8l
Pgk1
Pip5k1a
Pitpna
Pitpnm1
Prkcb
Prkci
Lypla1
Pla2r1
Pml
Pmp22
Pnn
Pola1
Por
Pou3f4
Ppic
Ppl
Ppox
Prkar2a
Map2k3
Dnajc3
Psmb4
Pipox
Ptbp1
Ptch2
Ptpn14
Ptx3
Rab11b
Kif20a
Map4k2
Rad23b
Rai1
Ret
Rtkn
Sag
Nkx1-2
Scd2
Scin
Scn10a
Ccl6
Frrs1
Sec23a
Sema3b
Sema5a
Map2k4
Mapk10
Shc3
Shh
Siah1a
Stil
Sla
Slc12a2
Slc12a4
Slc1a1
Slc22a12
Slc4a2
Hltf
Smarcc1
Sstr1
Ssty1
Snrpe
Soat1
Sparc
Serpina3n
Serpina3m
Serpine2
Sptlc1
Srpk2
Ssb
Ss18
Syt2
Tal2
Tbx15
Tcl1
Tcp10b
Dynlt1b
Tfam
Tsc22d1
Tgfb2
Tjp1
Tll1
Tpd52
Tph1
Trpc5
Tspyl1
Tsx
Ubr1
Ulk1
Usp9x
Vamp3
Vax1
Vcp
Nrsn1
Wnt10a
Xpc
Zfp61
Slc30a1
Abcb7
Actg1
Actl7a
Adam17
Adamts1
Adcy8
Aebp1
Ahrr
Alox15
Alox5
Ap1g1
Xiap
Apob
Arhgap5
Asgr1
Atp10a
Bfsp1
Bcl2l11
Bmpr1a
Bnip3l
C3ar1
C4b
Cacna1c
Camk4
Capn2
Casp12
Casp14
Casp8
Ctnna2
Ccnd2
Ccne2
Ccnt1
Cct3
Cd19
Entpd1
Cd8b1
Cdc42
Cdh4
Ift81
Cfh
Ch25h
Chrd
Ccr9
Ccr4
Cnp
Col15a1
Col4a1
Igf2bp1
Pcdha7
Pcdha5
Pcdha11
Pcdha10
Cry2
Ctbp2
Ctsc
Cux1
Clip2
Cyp2a4
Cyp2j6
Ddx3x
Ddx4
Dgat1
Dgcr2
Dhfr
Dio2
Dlx3
Dnm1
Dpp4
Dsg1a
Adam26a
Adam24
Dusp2
Dyrk1b
Eda
Edar
Edil3
Eef1a1
Egf
Klk1b22
Egr2
Ehd1
Eif2b4
Eif3a
Emp1
En1
Eomes
Ephb4
Ephx1
Erf
Samd9l
Khdrbs3
Celf2
Ext2
Eya2
F2
Fbn2
Fbrs
Fcgr2b
Fcnb
Fem1b
Lgr5
Fgf12
Fgfr1
Fh1
Fhl1
Ccn2
Fkbp5
Fkbp10
Flna
Flt3
Fmn1
Fn1
Gabrg1
Gart
Gda
Gclc
Gm2a
Gpaa1
Nmur1
Gsg1
Gusb
H2-DMa
H2-Q7
Htt
Heph
Hexb
Hgf
Hic1
Hif1a
Hipk1
Hira
Hoxa9
Hoxd3
Hp1bp3
Icam1
Igf2r
Ikbkb
Ikbkg
Ilf3
Inhbc
Inppl1
Insr
Irs1
Irs4
Itga5
Itk
Itpr1
Itpr2
Itsn1
Kcnab2
Kcnj11
Kcnj5
Kcnq2
Kdr
Kif12
Kif13a
Klf4
Hivep3
Krt31
Lama4
Lamp2
Lef1
Lhx3
Lig1
Lig3
Lmnb1
Lnx1
Lox
Lyst
Mxd1
Smad2
Man2b1
Marco
Mdm2
Mecp2
Clec10a
Mid1
Afdn
Ndst2
Mnt
Grap2
Morc1
Msh6
Mthfr
Myc
Myl6
Neb
Nfatc2ip
Nfia
Nfkbib
Nfya
Emc8
Notch2
Nrp2
Nsmaf
Olfr56
Omp
Orc1
Ott
P2rx6
Rpsa
P4ha2
Pabpc2
Pax7
Pax9
Pcbp2
Pde1c
Pdgfra
Padi3
Pdpk1
Per3
Abcb1b
Abcb1a
Pitx1
Prkacb
Prkce
Serpinb2
Plp1
Pold1
Pon1
Pou2f1
Pparg
Pros1
Cyth3
Psmb7
Ptpn11
Ptpn12
Ptpn13
Ptprd
Ptprf
Ptpru
Ptprn2
Rad51
Rad51d
Rasgrp1
Rbm6
Rfc1
Reln
Rhag
Rhd
Uri1
Rpl27
Sub1
Rps6ka2
Rps7
Dhrs3
Sars
Scn8a
Scnn1a
Scp2
Sec22b
Sh2b1
Itsn2
St6galnac3
St3gal5
Slc12a7
Slc20a2
Slc8a1
Smarca2
Smpd1
Sorl1
Sox5
Sox7
Serpinb9c
Serpina3k
Spink4
Spta1
Spr
Sptlc2
Stat5b
Plk4
Bhlhe40
Strn
Stxbp4
Sucla2
Suclg2
Tank
Tbxas1
Tcea1
Tfeb
Mlx
Tcp10a
Tdg
Thbs1
Timeless
Timm44
Tle4
Tln1
Top2a
Hsp90b1
Trap1a
Trp63
Tshr
Ttn
Tubb5
Zrsr1
Ube2i
Uba3
Ugt8a
Vmn1r45
Vipr1
Trpv2
Vwf
Wnt8b
Dctn6
Zan
Zfp36
Zfp54
Zim1
Coro1c
Adam23
Apc2
Arih2
Banf1
Gmcl1
Gpc6
Pigq
Impdh1
Mapk7
Nek4
Oasl2
Tenm1
Nlrp5
Pde10a
Slc26a4
Dazap2
Ptpn21
Rnasel
Srp54a
Mpdu1
Tlr2
Trex2
Nelfa
Ldb3
Adgre5
Cop1
Dapp1
Fto
Map2k7
Map3k2
Orc4
Orc5
Slc27a3
Dpysl4
Casp8ap2
Cops7a
Macroh2a1
Etv3
Ahr
Cd4
Clu
Dsc2
Dmtn
Emg1
Gria2
Hoxd10
Itga3
Ldhc
Lrpap1
Lyz1
Mmp9
Msx2
Odf2
Pafah1b1
Phtf1
Pkd1
Ptger1
Rora
Sema3c
Sh3gl1
Kdm5c
Sptb
Supt5
Txk
Eif2ak4
Mga
Cartpt
Pald1
Gyg
Add3
Csnk1e
Slc25a10
Yme1l1
Tcl1b5
Mmel1
Pign
Skp2
Abcc5
Abcc2
Dnah8
Galnt1
Baz1a
Hk2
Ly75
Sfrp1
Zfp68
Ror1
Abcf3
Limd1
Rabgap1l
Timm8a1
Meltf
Fbxw4
Zbtb18
Chrna4
Axin2
Col5a1
Enpp2
Slc20a1
Abce1
Hunk
Txnrd1
Mfap5
Snrpa
Zpbp
Fbxl17
Fbxo17
Pnpla6
Atp11a
Slc25a13
Sntb1
Cldn1
Comp
Sfrp4
Aqp3
Hnrnpdl
Map3k6
Prkn
Npy5r
Auh
Mink1
Cul3
Neu3
Cdk2
Atp5b
Nasp
Nfatc1
Vamp4
Stx1a
Rbm3
Acrbp
Wbp2
Hif3a
Acsm3
Krt35
Gria3
Ccs
Cd164
Cav2
Esd
Ppm1d
Atp6v0a1
Gal3st1
Nckap1
Myadm
Oat
Slc5a3
Celsr2
Rfx5
Polm
Polg
Nedd9
Enam
Clca1
Akap8l
Kat6b
Scn3a
Scn1a
Mre11a
Chst2
Ntsr1
Pde3a
Extl3
Foxo4
H1f9
Tyk2
Ubqln2
Eif3i
Plagl2
Abhd2
Nup210
Smarcal1
Socs6
Nfat5
Sh2b2
Fnbp4
Dclre1a
Magix
Paxip1
Adgrg1
Lgals8
Cyp39a1
Uqcc1
Cd86
Vcan
Exosc9
Mia
Fmn2
Sh3glb1
G6pd2
Acsl4
Ammecr1
Pdss1
Ramp3
Bace2
Dnah10
Zfp386
Rev1
Tspan5
Ccl24
Extl1
Gtpbp2
Plce1
Stk3
Pitpnb
Tspan6
Hsd17b12
Kcnj1
Srpk3
Rapgef4
Gria4
Clcnkb
Rnf138
Scoc
Rbms2
Rbx1
Zfp113
Htra2
Tagln3
Ikbke
P3h1
Actr10
Sec23b
Pde4a
Acp6
Vapb
Gsk3b
Dipk1b
Git2
Slc35g3
Fkbpl
Mllt11
Vmn2r26
Mtm1
Kcnd3
Ovol1
Chst5
Ripk3
Rgs17
Pex3
Plag1
Pdgfc
Litaf
Habp4
Clec4n
Cyp51
Lpar2
Raet1d
Mocs1
Lat2
Slc37a2
Cacna2d2
Scamp5
Pik3cg
Gmeb1
Ccl28
Magea4
Insm2
Olfr544
Olfr690
Lmbr1
Rbms1
Adam21
Gtf2ird1
Znrd2
Ddx24
Brd4
Psors1c2
Angptl4
Tmem183a
Jph3
Parva
Smarce1
P2ry4
Ckb
Cyp2e1
Sptbn2
Ak3
Piwil2
Jmy
Tacc2
Ttyh1
Acp1
Cdon
Rgr
Zfp318
Sertad2
Rsad2
Nelfb
Zbp1
Fam184b
Shank3
Nectin1
Rilpl1
Chst11
Ccl8
Trpm7
Isl1
Mknk2
Ptprt
Pex5l
F12
Ap3b2
Pias4
Huwe1
Slc4a8
Pcdh8
Stard3
Pnkp
Bhlhe22
Fetub
Il21
Sap30
Cenph
Trp53inp1
Flii
Trpv4
Niban1
Aqp9
Syne1
Sv2a
Trpv6
Stk32b
Abhd8
Cyp4f14
Ireb2
Nisch
Svep1
Rpl23
Arl6ip5
Dpysl5
Map3k20
Eefsec
Lima1
Ifi30
Dab2
Glrx3
Cwc15
Nit2
Slc5a4b
Mkrn2
Plekho1
Brd3
Coq8a
Rtp4
Mdp1
Mesd
Tox4
Tmem86b
Elf2
Ing2
Cad
Pla2g12b
Rsc1a1
Ssty2
Epha1
Sfpq
Lrat
Gtf2a1l
Ripk4
Spock3
Txnip
Atp6v1d
Rd3
Crot
Ehhadh
Zdhhc16
Tfcp2l1
9530002B09Rik
Ryr2
Asb3
Hdac9
Fkbp11
Mrps23
Alg14
Lrrc40
Gpx7
Derl1
Pdhb
Gdpd3
Slc38a10
Usp16
Vps50
Rps27a
Tpm1
Cyp4f18
Rab21
Rap1b
Lias
Col26a1
Ublcp1
Sh3bp5l
Amz2
Mef2c
Mob4
Natd1
Mrpl15
Mrpl17
Sostdc1
Tctex1d2
Tmem167
Ndufa3
Tipin
Glo1
Anapc11
Pop4
Uqcrc1
Nemf
Alg5
Aig1
Dimt1
Gkn2
Haus2
Smurf2
Atp6v1c1
Blzf1
Snw1
Aptx
Mrpl11
Ctrb1
Acot11
Ppdpf
Eid1
Tceanc2
2310050C09Rik
Teddm3
Rdm1
Ubr7
Tmem222
Pspc1
Smc6
Pgm2
Klhl28
Krtap3-2
Ccdc96
Kcng4
Cfap36
Adat2
Fuca2
Plbd1
Slc16a9
Serbp1
Tax1bp1
Ncbp3
Rsrc1
Appbp2
Lonp2
Lman2
Pccb
Sh3d21
Arl1
Tmx2
Trappc13
Rab5a
Zcchc18
Psmd12
Med28
Prl3a1
Actr6
Ly6m
Tbc1d7
Zbtb8os
Herc6
Mtdh
Eef1g
Cdt1
Zmynd19
Nudcd2
Lsm1
Mboat2
Dph7
Cers4
Gprasp1
Lyzl1
Rffl
Daam1
Pudp
4833420G17Rik
Srpr
Nvl
Abcg8
Atic
Slc39a8
Gin1
Get4
Narf
Aasdhppt
Nob1
Bend5
Cuta
Lce1h
Actl11
Pop1
Ahctf1
Plxnd1
Lce1f
Nop9
Rnf115
Tmem100
Cmc1
Sumf2
Ccdc70
Spata6
Nifk
Tppp3
Atad1
Cspp1
Ppcs
Bambi
Chid1
Slc25a39
Pak1ip1
Arpc4
Gtf2e2
Ndufa5
Rpa1
Toe1
2310057M21Rik
Lypd2
Rab14
Ankrd13d
Slc39a13
Phf5a
Cfap57
Agpat5
Drosha
Svop
Rasl11a
Abhd13
Ubap2
Fam216a
Srrm4
Tnik
Atp2c2
Snrpd2
Cnot8
Vstm5
Gsdmd
Kmt2e
Plac8l1
Bap1
Esam
1700030J22Rik
Ten1
Dnase1l1
Klhdc2
Cdk13
Nmrk2
Otop3
Mtfmt
Sec24d
Khnyn
Ddx51
Krtap1-5
Col22a1
Trip13
Rnaseh2a
Nup37
Tm2d2
Med30
Ace2
Dop1b
Meaf6
Ube2q1
Sfxn1
Vps36
Taco1
Rnf168
Psmd1
Ppil3
Gon4l
Ube2cbp
Lman1
Polr3b
Ddo
Bbx
Naa30
Actr8
Zcchc8
Ankrd33b
Prdm16
Magea9
Nup205
Tspan2
Kdsr
Prpf3
Gpr173
Prdm5
Serpinb7
Usp38
Akr1cl
Eva1c
Ubqln5
Pcgf6
Rimklb
Septin12
Zranb3
Zdhhc11
Nipbl
Iqgap2
Cpne3
Usp19
Arhgap42
Arhgef3
Slc46a3
Syde1
Cic
Tns1
Lrwd1
Gtf3c2
Tmprss6
Selenoo
Vwa8
Tysnd1
Bbs10
Pdgfd
Ints12
1700003E16Rik
Cfap52
Epn3
Tmem106b
Dus4l
Xrcc4
Tmem94
Nanog
Castor1
Mageb16
Zswim1
Dnmbp
Tdrd12
Cnn3
Tmem38b
Btbd17
Cyb561d1
Alkbh4
Ddx42
Igsf5
Cracdl
Pgm1
Tmem163
1600014C10Rik
Lrrc8e
Vps9d1
Wdr89
Ttc4
Wdr17
Rbm33
Rrp1b
Tmem87b
Col16a1
Shisa9
Pan3
Pih1d2
Zfp444
Skida1
Adipor1
Zfp618
Tmem135
Pgm3
Zfp839
Yju2
Setd5
Ttc9b
Ppil6
Rflna
Otud3
Exo5
Wasl
Pear1
1700066M21Rik
Nudt16l2
Marveld3
Zbtb8a
Trmt11
Mfsd12
Ankrd42
Arsg
Rftn2
Sdr42e1
Esyt2
Ttc21a
4931406B18Rik
Slc7a13
Tjap1
Dcaf6
Dmgdh
Sash3
Scyl3
Stra6l
Cmtr1
Stk40
Muc5b
Elp3
Cep97
Acsl3
Chic2
Tbc1d21
Wdr33
Inava
Tmed5
4931428F04Rik
Spag17
Lonrf3
Myo18b
Scara5
Rmi1
Hyal6
Gle1
Sgms2
Tasor
Taf7l
Snx29
Kbtbd13
Tmem33
Lrrc17
Ppp4r4
Fam234b
Gvin1
Elovl7
Lvrn
Shpk
Pomk
Lrrc74b
Slc25a54
Ttll9
Fam71d
Tmem114
Morn3
Tmx4
Scamp1
Uhrf1bp1l
Rasd2
Prkd3
Mrpl32
Kmt2b
Secisbp2
1700001C19Rik
Akap13
Zc3h14
Ep400
Krtap9-3
Pcdh1
Shld2
Brsk2
Wdr64
Tex26
Zmym2
Bcor
Rap2a
Tmem98
Ndfip2
Atp11b
Rab1b
Txndc11
Rmc1
Commd9
Ctsq
Trappc9
Fam204a
Catsperg2
Ppfia3
Mtfr1l
Nubpl
Dok5
Hyls1
Polr3f
Rnft1
Rnf225
Ticrr
Col25a1
Hyal4
Dync2h1
Ocel1
Crebrf
Zfp142
Kcnk10
Irak4
Ddx10
Pramel13
Ccdc93
Mmab
Lrrc42
Hook1
Adgrf4
Rbsn
Cstdc1
Acap2
Dhx58
Rictor
Mctp1
Zcchc4
4930562C15Rik
Cacul1
Gins3
Zfp623
Coro7
Trmt44
Aacs
Avl9
Kmt5a
Tada1
Cdk5rap3
Zxdc
Sesn3
N4bp1
Dsg3
Nfkbiz
Krit1
Nr5a2
Upf1
Lrba
Slc16a3
Zfhx4
Rad54l2
Sgpp1
Ide
Col2a1
F13b
Dscam
Tnxb
Tfec
Tgfa
Ucn3
Chrdl1
Wdr6
Slc12a9
Zfp275
Tnk1
Nedd4l
Cemip2
Trps1
Enpp5
Map1a
Plvap
Ocm
Klrk1
Srebf2
Lztfl1
Loxl2
Clic1
Arvcf
Tfcp2
Aff4
Pcdhga1
Pcdhga7
Pcdhga10
Pcdhga11
Peli2
Amn
Dqx1
Strn3
Ophn1
Lrp1b
Fgd6
Lrp8
Nrep
Tspan4
Loxl4
Naa15
Fam126a
Entpd7
Rbfox2
Glrx
Smarca5
Pcdhb2
Pcdhb6
Pcdhb9
Pcdhb16
Trim9
Col4a6
Gopc
Cpsf1
Erc1
Foxp3
Antxr1
Cd248
Def8
B3gnt5
Adgrv1
Plcz1
Pcdha1
Optc
Prelp
Slc19a2
Pnpla3
Acsm1
Ivns1abp
Lmo1
Elmo2
Asb7
Srgap3
Kcnn3
Atp6v0a4
Itpr3
Tm9sf2
Ube2n
Hars2
Zfp458
A2ml1
Baz2b
Dis3l
Itga8
Adamts13
Spag6
Trpv1
Mpzl1
Hecw2
Nckap5l
Kdm2a
Gm5414
Pcdhac1
Pcdhac2
Erbb2
Tardbp
Ankib1
Adamts7
Atg9a
Usp7
Kdm2b
AU018091
Maml3
Cntnap2
Scube3
Wapl
Olfr1200
Ypel2
Jaml
Olfr132
Lmtk3
Parl
Aga
Mtus1
Erbin
Zfp251
Pnmal1
Defa39
Cdh12
Ccdc177
Zfp975
Il4ra
Kbtbd8
Mief2
Slc25a51
Pde1a
Ficd
Mdc1
Olfr735
Olfr285
Olfr1359
Olfr1474
Olfr504
Olfr309
Ehmt1
Klri1
Zfp787
Ctc1
Dync1li2
Zfp182
Cpsf6
Neurl4
5730409E04Rik
Vwde
Gas2l2
Gmnc
Gm973
Fam71b
Spink6
Gm5591
Fbxw22
Scn2b
Rap1gap2
Gm21943
Gm20815
Rasef
Tbata
Ddi2
Zdhhc18
C2cd3
Grxcr1
Gpr139
Nufip2
Larp4
Shc2
Cep170b
Ankrd28
Pdp2
Inpp4b
Cdkl5
Septin10
Trp53i13
Ddx49
Pitpnm3
Rbfox3
Cxadr
Adam34l
Gm20747
Dclre1b
Adam39
Depdc5
Maf
Snx22
Otud7b
Dnm1l
Usf3
Ate1
Zfp114
Specc1
Rdh8
Gm16367
Gsk3a
Lin28b
Smg1
Cd69
Ntrk1
Rnf149
Rmdn3
Ttc9
Shcbp1l
Klrg2
Rab11fip2
1700057G04Rik
Naa11
Pls1
E330034G19Rik
Slc5a10
Mcrip1
Yeats2
Gm382
Hk3
Cfap44
Gm266
Plekhg1
Phactr2
Arfgef3
Mcu
Eif4e1b
Brd1
Gxylt1
Kmt2d
Spryd3
Espnl
Zfp217
Fhdc1
Vsig10
Arhgef9
Serpina3f
Abcc4
Dusp27
Ralgapa2
Zfp568
Cntn5
Acvr1c
Cacna2d4
Gfod1
Bsph1
Thoc2
Kdm7a
Heca
Tmem102
Garem1
Drc1
Lrrc43
Adgrg5
Atxn7l3b
Klhl32
AW554918
Rfx7
Gm5592
Gm12888
Ak8
Kcnk9
Adamts17
Tubal3
4930415L06Rik
H2-Eb2
Armc2
Tlcd5
Mrgprx2
Setd6
Tomm40l
Piezo1
Fbxo40
Oosp2
Gm10439
Zfp791
[truncated: 1,655 more rows]

## Sheet: targetscan-mmu-miR29
Tet3
Col4a5
Glis2
Unc13b
Bach2
Nav2
Atad2b
Dpysl5
Traf3
Rpl5
Mybl2
Rgs8
Adamts10
Tmc5
Col6a2
Tet2
Col1a1
Eln
Smek2
Olfr701
Adamts17
Tmem236
Plag1
Entpd7
Arf5
Otub2
Col3a1
Col5a3
Trib2
Ifi30
Eif4e2
Foxn2
Syncrip
Mga
Tdg
Angptl4
Zfp174
Adamts12
Adamts9
Col11a1
Dusp2
Nfia
Clk2
Nav3
Lysmd1
Kcna2
Kctd20
Trim37
Hrk
Spns1
Kif26b
Sparc
Hnf4g
Eva1b
Col9a1
Ddx6
Rlf
Adam19
Abhd4
Erp29
Tbc1d13
Dnmt3a
Stag2
Ppic
Gpr37
Nrep
Sestd1
Suv420h2
Ccdc117
Mex3b
Lmtk2
Adamts2
Slc30a3
Tet1
Has3
Zdhhc21
Fem1b
Mlf1
Col7a1
Tmem169
Psme4
Traf4
Rnf13
Bak1
Gpr156
Gm9726
Klhl28
Enho
Smim17
Cldn1
Pmp22
Ireb2
Suv420h1
Mtx3
Rnf39
Abcb6
Pgap2
Cbx6
Ptp4a1
Rnd3
Wisp1
Icos
Zbtb34
Col4a1
Lims1
Pi15
Tbx21
Pan2
Lox
Smtnl2
Eps15
Slc19a3
Dot1l
Eomes
Tmem183a
AI118078
Grip1
Ky
Kdelc1
Ybx3
3110057O12Rik
0610030E20Rik
Zfp36l1
Npffr1
Cav2
Col2a1
Stmn2
Narf
Frat2
Map2k6
Zfp346
Brwd3
Hnrnpf
C1qtnf6
Col4a2
Zfp36
Cacng4
Islr2
Clec2l
Fbn1
Brwd1
Tfeb
Nckap5
Gxylt2
Pxdn
Zbtb5
Ss18l1
Dpp3
Amer1
Tnfrsf1a
Cd276
Tectb
Col24a1
Snx24
Xkr6
Npas3
Col27a1
Atp5g1
Lep
Shprh
Tfec
Ankrd13c
Dgkd
Dtwd2
Arf2
Kctd3
Morf4l1
4931406P16Rik
Pdgfc
Per1
Zfp282
Mcl1
Tubb2a
Cep97
P2ry4
Nkiras2
Elf2
Per3
Hdac4
Stard8
Fam57b
Dynlt1a
Dynlt1b
Phc1
Adamts16
Dynlt1f
Ammecr1l
Nudt11
Btg2
Pdgfa
Mycn
Kctd5
Mllt11
Taf5
Adamts18
Dnmt3b
Hmgn3
Ddx3x
1810013L24Rik
Elovl4
Trim63
Tpk1
Nckap5l
Dgkh
9530068E07Rik
Crispld1
Col6a3
Gm20721
Col15a1
Zdhhc5
Kif26a
Sms
Col4a3
Efna5
Ccnyl1
Plp1
Fam168b
Nos1ap
Mafg
Hif3a
Mbtd1
Gm17296
Ppp1r3d
Chfr
Ibsp
Tspan14
Sh3bp5l
Tanc1
Bsnd
N4bp2l1
Fam136b-ps
Prpf3
Onecut2
Eml5
Ankrd49
Fam167a
Nap1l3
Erlin2
Pdgfrb
Ccnt2
Lepre1
Mfap5
Eml6
Lif
Pthlh
Fbxl18
Cmpk1
Cps1
Dio2
Bcl2l2
Slc16a2
Zbtb46
Col8a1
Fbxw7
AF529169
Sgk1
Dynlt1c
Usp34
Proser1
Ccnl2
Fam219b
Mark3
Tll1
Ccnd2
Kctd15
Kif18b
Hmgcr
Nanp
Frem1
Agtr2
Cbx2
Chsy1
Vamp3
Xkr4
Upk1b
Dolpp1
Wasf3
Gid8
Trafd1
Tcf4
Gtpbp2
Commd2
Znf512b
Hcn1
Cep85l
Cilp2
Spry1
Rlim
Fam193b
Ppm1d
Mog
Ric8
Mxd4
Nup160
Slc16a14
Dennd6a
Pik3r1
Adamts20
Arrdc3
Bmpr1a
G6pc
Sypl2
Bdh1
Serpinh1
Lypla1
Farp2
Ypel2
Spata2l
Ldlrad3
Insig1
4921524J17Rik
Golga7
Mfap2
Ing4
Emp1
Emid1
Vegfa
Isl1
A330050F15Rik
Naa40
Ldlrap1
Ap4e1
Bmf
Abce1
Strn
Rab30
Chic2
Foxo3
Urm1
5730508B09Rik
Ankrd13b
Col4a6
Thsd4
Eml4
Fos
Bcl7a
Sptan1
Trp53inp1
Gpcpd1
Atg9a
Tbc1d7
Iffo1
Apcdd1
Ddx3y
Hmgcs1
Cep68
Kdm5b
Nlrx1
Amot
Hecw1
Gpr101
Srcrb4d
Gjd2
Med12l
Samd4
Dbt
Nlgn3
Fam76b
Jazf1
Ccdc85a
Plekha8
Rapgefl1
Prrt4
Col4a4
Usp42
Fstl1
Ptbp3
Uhrf1bp1
Zfp651
Shroom4
Oxtr
Larp4b
Tspan4
Cdc7
Pdhx
AI593442
Pigm
Runx1t1
Ahr
Asxl3
1700019D03Rik
Endou
Josd1
Mfap3
Nkrf
R3hdm4
Senp1
Ywhae
Akap5
Gm16515
Cd46
B3galt1
Orai2
Rap1gds1
Cpsf7
H2afx
Klf4
Fbn2
Arl5b
Calm3
Itgb1
Rab15
Vcl
Rnf122
Col19a1
Fbxw9
Mtss1l
Zkscan7
Ap1g1
Rev3l
Fam184b
Strn4
Rora
Hmcn1
1810041L15Rik
Kcnip2
Scamp5
Prkab2
Setdb1
Klf12
Slc7a1
Snx4
Csrnp2
Sppl2b
Klhl9
Lasp1
Ppm1e
Spast
Pcyt1b
Slc43a2
Ltbr
Schip1
Naa60
Col22a1
Dcx
Htr1b
Fam134c
Atxn1
Ctdspl2
Pik3r3
Rere
Zfp191
Ina
Epha1
Shroom2
Dennd1b
Zc4h2
Zfp91
Hinfp
Dpysl2
Slc16a7
Cyth3
Gfod1
Vash2
Slc5a8
Sh3rf3
Wbp1l
Fbrs
Stx16
Nsd1
Mapre2
Hspg2
Palm
Pcgf3
Wac
Sp1
AU019823
Arhgap36
Pten
Hiatl1
Gpr85
Tmem65
Enpp2
Def8
Kctd21
Prrc2c
Car3
Phldb3
Kcnj6
Arvcf
Kpna4
Lrp6
Stx1a
Arhgap28
Lemd2
Hs3st3b1
Prpf40a
Slc6a2
Slc25a44
Mstn
Tmem86a
Plcxd2
Cnot6
Camk2g
Sox12
Ammecr1
Scn3b
Mblac2
Ubfd1
D630045J12Rik
Fermt2
Prkg1
Atxn1l
Col5a1
En1
Otud4
Slco5a1
Igf1
Kbtbd8
Chmp6
Kifc2
Clock
Mtmr4
Nrsn1
Ncoa3
Bace1
Itga6
Rab12
Grin2b
Dcun1d4
Rnf165
Dpp4
F11r
44621
Tmem178b
Frmd4a
Mat2a
Pgap1
Rarb
Spsb4
Prr14l
Foxj2
Ddi2
Agpat4
Gan
Zbtb10
Cox10
Pdgfb
Cdkl2
Rcor1
Htr7
Arrdc4
Tmed9
Elavl4
Pex5
Mest
Emp2
Adcyap1r1
Rsc1a1
Cecr2
Slk
Hdgf
Eif3j1
Jarid2
Lpl
4833424O15Rik
Pcsk5
Nyap2
Akap17b
Rnf169
Fzd5
Sidt1
Adamts15
Mafb
Syt14
Fam126b
Fras1
Fam83f
Ppp1r15b
Atp2b1
Gas7
Rnf150
Ccdc88a
Nav1
Gng12
Cspg4
Epb4.1l4b
Nfix
Gtf3c4
Slc35b2
Ror1
Mief1
Gmeb1
Coro6
Ago3
Strn3
Setd8
Tubb2b
Tmod3
Mmp2
Akt3
Mob1a
Gsk3b
Adamts6
Etv4
Gm10300
Cenpb
Gpr165
Palm2
Slc39a9
Ppip5k2
Abi1
Map4k4
Mapkbp1
Rnd1
Xkr7
Lmln
Slc24a4
Zmiz1
Col25a1
Atp2b4
Dlgap2
Plekha1
Rbmx
Wdfy1
Gpam
Kirrel
Prelp
Bbc3
Clcn5
Camk1d
E2f7
Stx17
Unk
Pitpnm2
Sh3pxd2a
Hpcal4
Nfic
Osbp
Zkscan4
Adamts7
Gk5
Cbx3
Parg
Slc16a1
Smurf2
Elmo2
Med26
Dtx4
Zbtb40
Gab1
Daam1
Antxr2
Vash1
Serinc5
Ankrd52
Gm608
Pcdh17
Ephb3
Svil
Ralgps1
Ythdf1
Celf2
Kdm5c
Wdr26
Ttyh2
Aqp4
Rnf214
Ndst1
Syt7
Ccnj
Ctnnbip1
Amfr
Kdm6b
Tnfaip1
Nek10
Cnr1
Usp37
Impdh1
Ube2h
Pgp
Lsm14b
Tiam1
Phactr2
Fscn1
Klhdc3
Slc25a22
Tfap2c
Slc31a1
Bsdc1
Cops7b
Ttc14
Rnf152
Itga11
FMN1
Zfp366
Vps25
St8sia6
Snx22
Nfib
Kdm5a
Fam78b
Btla
Ncor2
Cemip
Vps37c
Ak3
Fer
Dcaf10
Loxl4
Pou4f3
Adam12
Fign
Fmn1
Gid4
Akap13
Zbtb41
Kcnc3
Hip1
Insrr
Phlpp2
Arnt
Cx3cl1
Slc30a10
Zfp384
Zfp385c
Col5a2
Adc
Rel
Rnpepl1
Mapk8
Htr6
Mospd2
Nras
Iffo2
Kcnc2
Rnf138
Aplnr
Ythdf3
Ncoa4
Camkk2
Prdm11
Usp31
Dip2b
Mast4
Camk4
Tgfb2
Il1rapl1
Ago1
Megf6
Kpna1
Atp1b1
Ercc6
Atp6v1a
Capn7
Ddah2
Creb5
2210018M11Rik
Syt2
Uhrf1bp1l
Zfp641
Dlgap1
Tmem229b
N4bp2
Plod1
Ehd2
Kdm2a
Mlxip
D430041D05Rik
C77370
Orai3
Hnrnpul1
Ppp1r13b
Tmem136
Hcfc2
Zfp362
Csgalnact2
Gmfb
Ubtd2
Cbx5
Prkra
Nat8l
Ank3
Rab40c
Rfx7
Rmnd5a
Ctnnd1
Brd4
Hook3
CTNND1
Ndrg4
Atrn
Fam124a
Thoc2
Diap2
Ago2
Luzp1
Jmy
C030046E11Rik
Zfp652
Ski
Pik3cb
1110002E22Rik
Diablo
Syn3
Mxi1
Reps2
Sidt2
Appbp2
Pdp2
Ubiad1
Bicd1
Zfyve26
Abcc3
Prickle2
Grm4
Rest
Gcc2
Bcorl1
Oxct1
Phf21a
Pdik1l
Pde3a
Rps6ka3
Fbxo42
Ppp2ca
Cpeb3
Nol4l
Fam136a
Tspan9
Faxc
Scml2
Mxd1
Hapln1
Rab6b
Srgap2
Klhl25
5430427O19Rik
Zic5
Enah
Adam23
Slitrk4
Lgi2
Tmem127
Zbtb20
Bcl11b
Nfatc3
Ttc9
Tmtc3
Tmem255a
Sdk1
Peak1
Cdc42bpa
Pura
Larp4
Cdk6
Glis3
Trim71
Dcaf7
Ostc
Plxna1
Dennd5b
Klhl42
Zhx3
Zer1
Gabpb2
Morc2a
Sbf2
Ubtf
Lamc1
Homer1
B230219D22Rik
Irs1
Npas4
Rab14
Lsm11
Xirp2
Dab2ip
Nufip2
Nktr
Acvr2a
Drp2
Onecut1
Rbfox2
Nebl
Mier3
Hlf
Raph1
Trim56
Kcnj12
Gopc
Rfx5
Tbck
Rhobtb1
Elmsan1
Etv6
Sh3glb1
Rras2
Dennd2c
Spty2d1
Kdm4a
Cse1l
Dcp2
Bahd1
H2bfm
Med28
Dcaf12
Brd3
Setd5
Aff4
Rybp
Ccser2
Wscd2
Sgms2
Sike1
Emc3
Armc8
L3mbtl4
Tmem151b
Btbd7
Tmem259
Sntb2
Tmem132d
Fbxo7
Slc7a11
Zmym2
AI314180
Dgkk
Vps36
Tnrc6b
Pitpnm3
Klf13
Cuedc1
Ino80d
Asic1
B630005N14Rik
Slc1a2
Pcdha10
Zfp704
Erc1
Chtf8
Snx11
Nfatc4
Src
Rnf19a
Acer3
Rasal2
Ppard
Nova1
Pggt1b
Cnnm2
Ptprk
Spry4
Paip2
Dedd
Dip2c
Me3
Foxp1
Camta1
Hepacam
Dennd4a
Ppargc1a
Sfpq
Prr5l
Hspa4l
D3Bwg0562e
Ubn2
Ntrk3
Fam131b
Ptprd
Nasp
Plekhf2
Ube2e3
Smpd3
Zfp609
Ubxn7
Trove2
Ide
Clmn
D16Ertd472e
Kcnh7
4931428F04Rik
Tmem167
Tmem33
Socs7
Vps26b
Xylt1
Dicer1
Apc
Fgd4
Gng2
Fbxw2
Fbxl20
Hip1r
Kif3c
Ube2k
Ppp1r12b
Helz
Mlkl
Ipo9
Zfhx3
Myo18a
Dlg2
Adam22
Dclre1b
Erp44
Lpgat1
Bcl9l
Sap30l
Rnf217
Mapk10
Metap2
Mmp16
Wdfy3
U2surp
Vps13a
Lsamp
Kcnh5
Ext1
Col1a2
Fyn
Rcc2
Ccdc80
Pole3
Pitpna
Arpp19
Ank1
Trim24
Fkbp4
Arfgef2
Dctn1
Zfp292
Fam149a
Arl4a
Ctc1
Thoc1
Birc6
Ing2
Luc7l3
44629
Lyl1
Actn2
Ldlrad4
Vps13d
Emb
Oxnad1
Mtif3
Fga
Exoc7
Tyw5
Dcun1d5
Clpx
Zfyve9
Kcnk10
Ccdc108
Adamts5
Nrg3
Gpr161
Acadl
Slitrk3
Denr

## Sheet: overlap
Tet3
Bach2
Atad2b
Col1a1
Eln
Adamts17
Arf5
Trib2
Ifi30
Eif4e2
Angptl4
Adamts12
Adamts9
Col11a1
Dusp2
Nfia
Nav3
Kif26b
Dnmt3a
Ppic
Nrep
Sestd1
Tet1
Tmem169
Psme4
Gpr156
Ireb2
Mtx3
Zbtb34
Col4a1
Pan2
Eps15
Dot1l
Tmem183a
Narf
Brwd3
Brwd1
Zbtb5
Cd276
Xkr6
Tfec
Dgkd
Arf2
P2ry4
Stard8
Dynlt1b
Adamts16
Dynlt1f
Ammecr1l
Ddx3x
1810013L24Rik
Nckap5l
Col6a3
Col15a1
Zdhhc5
Col4a3
Fam168b
Prpf3
Eml5
Nap1l3
Mfap5
Eml6
Cps1
Dio2
Dynlt1c
Mark3
Tll1
Frem1
Tcf4
Dennd6a
Adamts20
Arrdc3
Bmpr1a
Ypel2
Ldlrad3
Rab30
Col4a6
Eml4
Trp53inp1
Hmgcs1
Nlrx1
Amot
Hecw1
Zfp651
Ahr
Akap5
Klf4
Fbn2
Rnf122
Col19a1
Strn4
Rora
Ppm1e
Spast
Pcyt1b
Col22a1
Pik3r3
Rere
Epha1
Shroom2
Hinfp
Gfod1
Fbrs
Stx16
Wac
Enpp2
Arvcf
Stx1a
Ammecr1
Atxn1l
Otud4
Slco5a1
Kbtbd8
Clock
Nrsn1
Ncoa3
Grin2b
Dcun1d4
Tmem178b
Zbtb10
Cox10
Cdkl2
Htr7
Pex5
Mest
Cecr2
Pcsk5
Nyap2
Syt14
Fras1
Rnf150
Nav1
Cspg4
Slc35b2
Gsk3b
Slc24a4
Col25a1
Prelp
Camk1d
Zbtb40
Ankrd52
Ythdf1
Celf2
Kdm5c
Ndst1
Syt7
Cnr1
Usp37
Phactr2
Fscn1
Kdm5a
Ak3
Dcaf10
Akap13
Kcnc3
Kcnc2
Rnf138
Tgfb2
Ago1
Uhrf1bp1l
Ehd2
Kdm2a
D430041D05Rik
Ank3
Brd4
Thoc2
Luzp1
Reps2
Pde3a
Rps6ka3
Faxc
Scml2
Mxd1
Adam23
Ttc9
Zhx3
Zer1
Nufip2
Drp2
Rbfox2
Sh3glb1
Med28
L3mbtl4
Sntb2
Zmym2
Dgkk
Tnrc6b
Erc1
Camta1
Dennd4a
Prr5l
Ubn2
Nasp
Plekhf2
Kcnh7
Tmem33
Dicer1
Kif3c
Helz
Zfhx3
Adam22
Dclre1b
Mapk10
Vps13a
Col1a2
Fyn
Ccdc80
Trim24
Dctn1
Ctc1
Vps13d
Zfyve9
Kcnk10
